# Supplementary material for: Bioprospecting for Exopolysaccharides from Deep-Sea Hydrothermal Vent Bacteria: Relationship between Bacterial Diversity and Chemical Diversity
Source: Microorganisms. 2017 Sep 20;5(3):63. doi: 10.3390/microorganisms5030063 (PMC5620654; doi:10.3390/microorganisms5030063)
Supplement: Supplementary file 1 [file microorganisms-05-00063-s001.zip]

Archive with 4 entries (4 files):
- Table S2.xlsx
- Table S3.xlsx
- File S4.txt
- Table S1.xlsx
