# Supplementary material for: Bioprospecting for Exopolysaccharides from Deep-Sea Hydrothermal Vent Bacteria: Relationship between Bacterial Diversity and Chemical Diversity
Source: Microorganisms. 2017 Sep 20;5(3):63. doi: 10.3390/microorganisms5030063 (PMC5620654; doi:10.3390/microorganisms5030063)
Supplement: Supplementary file 1 [file microorganisms-05-00063-s001.zip › Table S2.xlsx]

## Sheet: Feuil1
Strain	Yield	Prot	UA	EC UA	Neutral sugar	EC N-sugar	Sulfur	GlcA	EC GlcA	GalA	EC GalA	GlcNAc	EC GlcNAc	GalNAc	EC GalNAc	Glc	EC Glc	Gal	EC Gal	Man	EC Man	Fuc	EC Fuc	Rha	EC Rha	Mw	D
ST717	0.33	14.5	2.3		28.5		5.1	8		1.4		nd		nd		4.5		10.6		1.2		8.5		6.6		2.5	1
BI725	0.25	5.3	6.3	1.8	17.3	5	4.8	8	1.9	2.1	1.4	nd		nd		4.5	0.4	10.6	0.8	1.2	0.1	8.5	0.8	6.6	0.5	2.3	1.2
BI731	0.11	30.7	0.6	0.1	13.4	0.8	3.1	nd		nd		nd		nd		4.5		nd		1		nd		nd		8.5	1.1
HY752	0.31	13	7.1	0.9	44.2	4.5	4.5	2	0.1	1.6		nd		nd		5.2	0.2	4.7	0.6	6.6	1	8	0.4	13.8	0.7	3.1	1.02
HY755	0.11	14.6	5	0.3	42	0.5	5.2	2.2		1.95	0.1	nd		nd		5.7	1.8	3.5	1.1	15.7	0.9	5.6	0.6	9.7	1	4.7	1.1
HY759	0.2	4.7	23.7	1.8	36.6	3.5	4.7	6	0.4	4.1	0.5	nd		nd		16.4	0.6	9.7	0.6	0.5	0.1	nd		4.1	0.4	3.2	1.01
HY761	0.53	16.5	5.6	0.4	47.8	7.2	5.5	4.1	0.6	nd		nd		nd		6	1.5	2.2	1	6.7	2.4	nd		11.4	2.1	2.5	1.07
HY764	0.3	14.6	9.8	0.3	39	2.8	4	6.7	0.9	2	0.3	nd		nd		8.4	0.9	2.9	0.3	8.5	0.9	2	0.6	4.7	1.1	4.1	1.04
HY765	0.2	11.6	10.8	3.5	36.2	8.7	3	5.4		2.9		nd		nd		8.7		3.7		6.5		3.2	0.4	5.9	0.8	1.2	1.6
HY766	0.58	10.1	3	1.2	44.9	3.7	4.8			2	0.5	nd		nd		10.8	2.7	2	0.4	16.5	4.2	6.9	3.2	4.3	1.7	2.2	1
GY768	0.2	13.5	5	1.8	29.6	1.7	2.6	1.9		0.8	0.1	nd		nd		17.3	1.5	0.8	0.4	0.5	0.1	nd		0.1	0.1	1.9	1.1
GY788	0.51	9.3	1.3	0.5	11.5	3.6	2.7	nd		nd		nd		nd		2.2		nd		3		nd		1.6	0.5	7.2	1.06
GY791	0.06	7	7.1	0.1	25.3	2.3	3.3	6.5		nd		nd		nd		34		nd		1.6		nd		7.9		6.3	1.03
GY797	0.36	21	1	0.3	49.2	6.7	4	nd		2.4		nd		nd		14.7		nd		8.3		16		3		6.2	1.06
HE799	0.46	1	24.2	2.3	4.4	0.5	nd	15.7	0.8	nd		10.6	1.5	7.3	1.1	0.4	0.1	0.3		nd		nd		nd		1.7	1.1
HE801	0.4	2.1	17.1	1.9	26.9	7.1	nd	24.1	0.1	nd		nd		nd		13.6	0.1	1.3	0.1	nd		12.8	0.4	nd		1.7	1.07
MA886	0.18	12.6	4.7	0.5	16.2	1	4.8	1.6	0.6	nd		nd		nd		2.8	0.2	1.8	0.3	1.9	0.4	nd		nd		2.5	1.05
MA889	0.55	1.4	0.8	0.2	14.9	0.5	nd	nd		nd		nd		nd		nd		nd		nd		nd		nd		1.9	1.38
MA893	0.45	1.9	19	1.6	33.7	2.8	nd	8.2	0.4	8.6	0.4	8.7	1	5.1	0.7	0.6		1	0.4	nd		nd		nd		1.6	1.08
MS919	0.1	28.7	1	0.5	8	2.3	3	9		nd		nd		nd		3.2		0.1		nd		nd		8.5		9.2	1.07
MS970	0.24	10.9	12.2	2	37.4	9	5.4	2.5	0.2	1.7	0.7	nd		nd		10.4	1.2	7.6	1	3.5	0.4	nd		11.4	1.3	2.4	1.03
MS1000	0.08	7.1	10.2	2.4	32.6	1.8	5.5	2.7	0.3	2.3	0.9	nd		nd		10.2	1.3	9.1	1.3	1	0.2	nd		0.6	0.1	8.5	1.17
MS1004	0.44	2.2	30.6	3.3	20.5	0.3	nd	17.3	0.4	6.8		7.4	0.2	12.9	1	3		4.4		nd		nd		nd		1.4	1.2
MA896B	0.56	19.5	9.8	1.5	25.5	1.3	5.5	2.4	1.3	0.3	0.4	nd		nd		6.7	0.5	1.6	0.7	4.5	0.1	nd		1.3		3.2	1.07
MS907C	0.16	28.7	6.2	0.5	12.7		2.5	3		nd		nd		nd		6.1		nd		1		nd		nd		8.2	1.08
A. infernus	0.55	15	13.2		30.1		5.5	5.1	0.9	5.4	0.1	nd		nd		15.9	0.3	14.9	1.9	1.5	0.1	nd		0.7		3.6	1.05
V.diabolicus	0.35	1.9	11.5	3.9	11.7	3.1	nd	17.1	3.5	nd		10.4	2.3	8.4	2.6	0.8	0.3	nd		nd		nd		nd		1.8	1.48
