# Supplementary material for: Bioprospecting for Exopolysaccharides from Deep-Sea Hydrothermal Vent Bacteria: Relationship between Bacterial Diversity and Chemical Diversity
Source: Microorganisms. 2017 Sep 20;5(3):63. doi: 10.3390/microorganisms5030063 (PMC5620654; doi:10.3390/microorganisms5030063)
Supplement: Supplementary file 1 [file microorganisms-05-00063-s001.zip › Table S3.xlsx]

## Sheet: Feuil1
	Strain	Type strain	Strain number	16S rRNA gene
V. fischeri	Aliivibrio fischeri		ES114	FJ464360.1
A. infernus	Alteromonas infernus			X85175.1
A. macleodii	Alteromonas macleodii	Type strain	DSM 6062	Y18228.1
A. mediterranea	Alteromonas mediterranea		DSM 17117	CP001103
P. atlantica	Pseudoalteromonas atlantica	Type strain	IAM 12927	X82134.1
P. carrageenovora	Pseudoalteromonas carrageenovora	Type strain	IAM 12662	X82136.1
P. haloplanktis	Pseudoalteromonas haloplanktis	Type species	ATCC 14393	X67024.1
S. putrefaciens	Shewanella putrefaciens	Type strain	LMG 26268	X81623.1
V. alginolyticus	Vibrio alginolyticus	Type strain	ATCC 17749	X74690.1
V. campbellii	Vibrio campbellii	Type strain	CAIM 519	X56575.1
V. diabolicus	Vibrio diabolicus	Type strain	CNCM I-1629	X99762.2
V. harveyi	Vibrio harveyi		ATCC 33843	DQ068936.1
V. natriegens	Vibrio natriegens	Type strain	ATCC 14048	X74714.1
V. parahaemolyticus	Vibrio parahaemolyticus	Type strain	ATCC 17802	X74720
E. coli	Escherichia coli	Type strain	ATCC 11775	X80725.1
