# Supplementary material for: Bioprospecting for Exopolysaccharides from Deep-Sea Hydrothermal Vent Bacteria: Relationship between Bacterial Diversity and Chemical Diversity
Source: Microorganisms. 2017 Sep 20;5(3):63. doi: 10.3390/microorganisms5030063 (PMC5620654; doi:10.3390/microorganisms5030063)
Supplement: Supplementary file 1 [file microorganisms-05-00063-s001.zip › File S4.txt]

>ST714
ACTCCTACGGGAGGCAGCAGTGGGGAATATTGCACAATGGGGGAAACCCTGATGCAGCCATGCCGCGNGTGNNAAGAAGGCCTTCGGGTTGTAAAGCACTTTCAGTTGTGAGGAAAAGTTAGTAGTTAATACCTGCTAGCCGTGACGTTAACAACAGAAGAAGCACCGGCTAACTCCGTGCCAGCAGCCGCGGTAATACGGAGGGTGCGAGCGTTAATCGGAATTACTGGGCGTAAAGCGCACGCAGGCGGTTTGTTAAGCTAGATGTGAAAGCCCCGGGCTCAACCTGGGATGGTCATTTAGAACTGGCAGACTAGAGTCTTGGAGAGGGGAGTGGAATTCCAGGTGTAGCGGTGAAATGCGTAGATATCTGGAGGAACATCAGTGGCGAAGGCGACTCCCTGGCCAAAGACTGACGCTCATGTGCGAAAGTGTGGGTAGCGAACAGGATTAGATACCCTGGTAGTCCACACCGTAAACGCTGTCTACTAGCTGTGTGTGTCTTTAAGACGTGCGTAGCGAAGCTAACGCGCTAAGTAGACCGCCTGGGGAGTACGGCCGCAAGGTTAAAACTCAAATGAATTGACGGGGGCCCGCACAAGCGGTGGAGCATGTGGTTTAATTCGATGCAACGCGAAGAACCTTACCTACACTTGACATGCTGAGAAGTTACTAGAGATAGTTTCGTGCCTTCGGGAACTCAGACACAGGTGCTGCATGGCTGTCGTCAGCTCGTGTCGTGAGATGTTGGGTTAAGTCCCGCAACGAGCGCAACCCTTGTCCTTAGTTGCCAGCCTTAAGTTGGGCACTCTAAGGAGACTGCCGGTGACAAACCGGAGGAAGGTGGGGACGACGTCAAGTCATCATGGCCCTTACGTGTAGGGCTACACACGTGCTACAATGGCATTTACAGAGGGAAGCGAGACAGTGATGTGGAGCGGACCCCTTAAAGAATGTCGTAGTCCGGATTGGAGTCTGCAACTCGACTCCATGAAGTCGGAATCGCTAGTAATCGCAGGTCAGAATACTGCGGTGAATACGTTCCCGGGCCTTGTACACACCGCNNGTCACACCATGGGAGTGGGATGCAAAAGAAGTANNT
>ST717
GCTACNNATGCAGTCGACGGTACANTNGNNCNTGCTTGCNNNTCGATGACGAGTGGCGGACGGGTGAGTAATGCTTGGGAACTTGCCTTTGCGAGGGGGATAACAGTTGGAAACGACTGCTAATACCGCATAATGTCTNCGGACCAAACGGGGCTTCGGCTCCGGCGCAAAGAGAGGCCCAAGTGAGATTAGCTAGTTGGTAAGGTAACGGCTTACCAAGGCGACGATCTCTAGCTGTTCTGAGAGGAAGATCAGCCACACTGGGACTGAGACACGGCCCAGACTCCTACGGGAGGCAGCAGTGGGGAATATTGCACAATGGGGGAAACCCTGATGCAGCCATGCCGCGTGTGTGAAGAAGGCCTTCGGGTTGTAAAGCACTTTCAGTTGTGAGGAAAAGTTAGTAGTTAATACCTGCTAGCCGTGACGTTAACAACAGAAGAAGCACCGGCTAACTCCGTGCCAGCAGCCGCGGTAATACGGAGGGTGCGAGCGTTWATYGGAATTACTGGGCGTAAAGCGCACGCMGGCGGTTTGTTAAGCTAGATGTGAAAGCCCCGGGCTCAACCTGGGATGGTCATTTAGAACTGGCAGACTAGAGTCTTGGAGAGGGGAGTGGAATTCCAGGTGTAGCGGTGAAATGCGTAGATATCTGGAGGAACATCAGTGGCGAAGGCGACTCCCTGGCCAAAGACTGACGCTCATGTGCGAAAGTGTGGGTAGCGAACAGGATTAGATACCCTGGTAGTCCACACCGTAAACGCTGTCTACTAGCTGTGTGTGCCTTTAAGGCGTGCGTAGCGAAGCTAACGCGCTAAGTAGACCGCCTGGGGAGTACGGCCGCAAGGTTAAAACTCAAATGAATTGACGGGGGCCCGCACAAGCGGNKGGAGCATGTGGTTTTAATTCGATGCAACGCGAAGAACCTTACCTACACTTGACATGCTGAGAAGTTACTAGAGATAGTTTCGTGCCTTCGGGAACTCAGACACAGGTGCTGCATGGCTGTCGTCAGCTCGTGTCGTGAGATGTTGGGTTAAGTCCCGCAACGAGCGCAACCCTTGTCCTTAGTTGCCAGCCTTAAGTTGGGCACTCTAAGGAGACTGCCGGTGACAAACCGGAGGAAGGTGGGGACGACGTCAAGTCATCATGGCCCTTACGTGTAGGGCTACACACGTGCTACAATGGCATTTACAGAGGGAAGCGAGACAGTGATGTGGAGCGGACCCCTTAAAGAATGTCGTAGTCCGGATTGGAGTCTGCAACTCGACTCCATGAAGTCGGAATCGCTAGTAATCGCAGGTCAGAATACTGCGGTGAATACGTTCCCGGGCCTTGTACACACCGCCCGTCACACCATGGGAGTGGGATGCAAAAGAAGTAGTTAGTCTAACCTTNCGGAGGGACGATACC
>BI725
GAAGAAGGCCTTCGGGTTGTAAAGCACTTTCAGTKTTNAGGAAAAGTTAGTAGTTAATACCTGCTAGCCGTGACGWTAACAACAGAAGAAGCASCGGCTAACTCCGTGCCAGCAGCCGCGGTAATACGGAGGGTGCGAGCGTTAATCGGAATTACTGGGCGTAAAGCGCACGCAGGCGGTTTGTTAAGCTAGATGTGAAAGCCCCGGGCTCAACCTGGGATGGTCATTTAGAACTGGCAGACTAGAGTCTTGGAGANGGGAGTNGAATTCCAGGTGTAGCGGTGAAATGCGTAGATATCTGGAGGAACATCAGTGGCGAAGGCGACTCCCTGGCCAAAGACTGACGCTCATGTGCGAAAGTGTGGGTAGCGAACAGGATTAGATACCCTGGTAGTCCACACCGTAAACGCTGTCTACTAGCTGTGTGTGCCTTTAAGGCGTGCGTAGCGAAGCTAACGCGCTAAGTAGACCGCCTGGGGAGTACGGCCGCAAGGTTAAAACTCAAATGAATTGACGGGGGCCCGCACAAGCGGTGGAGCATGTGGTTTAATTCGATGCAACGCGAAGAACCTTACCTACACTTGACATGCTGAGAAGTTNCTAGAGATAGTTTCGTGCCTTCGGGAACTCAGACACAGGTGCTGCATGGCTGTCGTCAGCTCGTGTCGTGAGATGTTGGGTTAAGTCCCGCAACGAGCGCAACCCTTGTCCTTAGTTGCCAGCCTTAAGTTGGGCACTCTAAGGAGACTGCCGGTGACAAACCGGAGGAAGGTGGGGACGACGTCAAGTCATCATGGCCCTTACGTGTAGGGCTACACACGTGCTACAATGGCATTTACAGAGGGAAGCGAGACAGTGATGTGGAGCGGACCCCTTAAAGAATGTCGTAGTCCGGATTGGAGTCTGCAACTCGACTCCATGAAGTCGGAATCGCTAGTAATCGCAGGTCAGAATACTGCGGTGAATACGTTCCCGGGCCTTGTACACACCGCNNGTCACACCATGGGAGTGGGATGCAAAAGAAGNNT
>BI730
TTACNNATGCAGTCGAGCGGNAACGATGGTAGCTTGCTACCAGGCGTCGAGCGGCGGACGGGTGAGTAATACTTAGGAATCTACCTAGTAGTGGGGGATAGCACGGGGAAACTCGTATTAATACCGCATACGACCTACGGGAGAAAGGGGGCAGTTTACTGCTCTCGCTATTAGATGAGCCTAAGTCGGATTAGCTAGATGGTGGGGTAAAGGCCTACCATGGCGACGATCTGTAGCTGGTCTGAGAGGATGATCAGCCACACCGGGACTGAGACACGGCCCGGACTCCTACGGGAGGCAGCAGTGGGGAATATTGGACAATGGGGGAAACCCTGATCCAGCCATGCCGCGTGTGTGAAGAAGGCCTTTTGGTTGTAAAGCACTTTAAGCAGTGAAGAAGACTCTTCGGTTAATACCCGGAGACGATGACATTAGCTGCAGAATAAGCACCGGCTAACTCTGTGCCAGCAGCCGCGGTAATACAGAGGGTGCAAGCGTTAATCGGAATTACTGGGCGTAAAGCGAGCGTAGGTGGCYTGATAAGTCAGATGTGAAATCCCCGGGCTTAACCTGGGAACTGCATCTGAAACTGTTAGGCTAGAGTAGGTGAGAGGGAAGTAGAATTTCAGGTGTAGCGGTGAAATGCGTAGAGATCTGAAGGAATACCGATGGCGAAGGCAGCTTCCTGGCATCATACTGACACTGAGGCTCGAAAGCGTGGGTAGCAAACAGGATTAGATACCCTGGTAGTCCACGCCGTAAACGATGTCTACTAGTCGTTGGGTCCCTTGAGGACTTAGTGACGCAGCTAACGCAATAAGTAGACCGCCTGGGGAGTACGGCCGCAAGGTTAAAACTCAAATGAATTGGACGGGGGCCCGCACAAGCGGTGGAGCATGTGGTTTAATTCGATGCAACGCGAAGAACCTTACCTGGTCTTGACATATCTAGAATCCTGCAGAGATGCGGGAGTGCCTTCGGGAATTAGAATACAGGTGCTGCATGGCTGTCGTCAGCTCGTGTCGTGAGATGTTGGGTTAAGTCCCGCAACGAGCGCAACCCTTGTCCTTAGTTACCAGCGGGTTAAGCCGGGAACTCTAAGGATACTGCCAGTGACAAACTGGAGGAAGGCGGGGACGACGTCAAGTCATCATGGCCCTTACGACCAGGGCTACACACGTGCTACAATGGTAGGTACAGAGGGCAGCTACACAGCGATGTGATGCGAATCTCAAAAAGCCTATCGTAGTCCAGATTGGAGTCTGCAACTCGACTCCATGAAGTAGGAATCGCTAGTAATCGCGGATCAGAATGCCGCGGTGAATACGTTCCCGGGCCTTGTACACACCGCCCGTCACACCATGGGAGTTGATTGCACCAGAAGTGGATAGCTAACCTCGGGAGGGC
>BI731
CAAAGCCTCTCTCCGGAAGCCCGCATGGGGGGAATTATCCCCCAATGGGCGCAAAACCCTTGGCAACCCATTCCGGCGTGTTGGAAGAAGGGCTTCGGGGTTGTAAAGCCCTTCCCGTAACGAGGAAAGGTTAAGTGTTCATAGCCCTTAGGTGTGGCGTTACTTCCAGAAGAAGCACCGGCTAACTTCCGTCCCAGCAGCCGCGGTAATACGGAGGGTGCGAGCGTTAATGGGAATTTCTGGGCGTAAAGCGTACGCAGGCGGTTTGTTAAGCGAGATGTGAAAGCCCCGGGCTCAACCTGGGAACTGCATTTCGAACTGGCAAACTAGAGTGTGATAGAGGGTGGTAGAATTTCAGGTGTAGCGGTGAAATGCGTAGAGATCTGAAGGAATACCGATGGCGAAGGCAGCCACCTGGGTCAACACTGACGCTCATGTACGAAAGCGTGGGGAGCAAACAGGATTAGATACCCTGGTAGTCCACGCCGTAAACGATGTCTACTAGAAGCTCGGGTCTTCGGACTTGTTTTTCAAAGCTAACGCATTAAGTAGACCGCCTGGGGAGTACGGCCGCAAGGTTAAAACTCAAATGAATTGACGGGGGCCCGCACAAGCGGTGGAGCATGTGGTTTAATTCGATGCAACGCGAAGAACCTTACCTACACTTGACATACAGAGAACTTACCAGAGATGGTTTGGTGCCTTCGGGAACTCTGATACAGGTGCTGCATGGCTGTCGTCAGCTCGTGTTGTGAGATGTTGGGTTAAGTCCCGCAACGAGCGCAACCCCTATCCTTAGTTGCCAGCGATTCGGTCGGGAACTCTAAGGAGACTGCCGGTGATAAACCGGAGGAAGGTGGGGACGACGTCAAGTCATCATGGCCCTTACGTGTAGGGCTACACACGTGCTACAATGGCGCATACAGAGTGCTGCGAACCTGCGAGGGTAAGCGAATCACTTAAAGTGCGTCGTAGTCCGGATTGGAGTCTGCAACTCGACTCCATGAAGTCGGAATCGCTAGTAATCGCATATCAGAATGATGCGGTGAATACGTTCCCGGGCCTTGTACACACCGCCCGTCACACCATGGGAGTGGGTTGCTCCAGAAGTGGTTATGTCTTAACCTTCGGGAGGACGTTCACCCGAGATATCC
>BI732
GCTATNNATGCAGTCGAGCGACAGATNAAGGAGCTTGCTCCTTTGACGTTAGCGGCGGACGGGTGAGTAACACGTGGGTAACCTACCTATAAGACTGGAATAACTCCGGGAAACCGGGGCTAATGCCGGATAACATTTAGAACCGCATGGTTCTAAAGTGAAAGATGGTTTTGCTATCACTTATAGATGGACCCGCGCCGTATTAGCTAGTTGGTAAGGTAACGGCTTACCAAGGCAACGATACGTAGCCGACCTGAGAGGGTGATCGGCCACACTGGAACTGAGACACGGTCCAGACTCCTACGGGAGGCAGCAGTAGGGAATCTTCCGCAATGGGCGAAAGCCTGACGGAGCAACGCCGCGTGAGTGATGAAGGTCTTCGGATCGTAAAACTCTGTTATTAGGGAAGAACAAATGTGTAAGTAACTGTGCACGTCTTGACGGTACCTAATCAGAAAGCCACGGCTAACTACGTGCCAGCAGCCGCGGTAATACGTAGGTGGCAAGCGTTATCCGGAATTATTGGGCGTAAAGCGCGCGTAGGCGGTTTCTTAAGTCTGATGTGAAAGCCCACGGCTCAACCGTGGAGGGTCATTGGAAACTGGGAAACTTGAGTGCAGAAGAGGAAAGTGGAATTCCATGTGTAGCGGTGAAATGCGCAGAGATATGGAGGAACACCAGTGGCGAAGGCGACTTTCTGGTCTGTAACTGACGCTGATGTGCGANAGCGTGGGGATCAAACAGGATTAGATACCCTGGTAGTCCACGCCGTANACGATGAGTGCTAAGTGTTAGGGGGTTTCCGCCCCTTAGTGCTGCAGCTAACGCATTAAGCACTCCGCCTGGGGAGTACGACCGCAAGGTTGAAACTCAAAGGAATTGACGGGGACCCGCACAAGCGGTGGARCATGTGGTTTAATTCGAAGCAACGCGAAGAACCTTACCAAATCTTGACATCCTTTGACAACTCTAGAGATAGAGCCTNNNCCTTCGGGGGACAAAGTGACAGGTGGTGCATGGTTGTCGTCAGCTCGTGTCGTGAGATGTTGGGTTAAGTCCCGCAACGAGCGCAACCCTTAAGCTTAGTTGCCAGCATTAAGTTGGGCACTCTAAGTTGACTGCCGGTGACAAANCGGAGGAAGGTGGGGATGACGTCAAATCATCATGCCCCTTATGATTTGGGCTACACACGTGCTACAATGGACAATACAAAGGGCAGCTAAACCGCGAGGTCATGCAAATCCCATAAAGTTGTTCTCAGTTCGGATTGTAGTCTGCAACTCGACTACATGAAGCTGGAATCGCTAGTAATCGTAGATCAGCATGCTACGGTGAATACGTTCCCGGGTCTTGTACACACCGCCCGTCACACCACGAGAGTTTNTACACCCGAAGCCGGNNGAGTAACCATTTAT
>BI738
GGCTACNCATGCAGTCGAGCGGNAACGANNNGGTGCTTGCNCCTCTGGCGTCGAGCGGCGGACGGGTGAGTAATGCTTGGGAATATGCCTTATGGTGGGGGACAACAGTTGGAAACGACTGCTAATACCGCATGATGTCTACGGACCAAAGTGGGGNACCTTCGGGCCTCACGCCATAAGATTAGCCCAAGTGGGATTAGCTAGTTGGTGAGGTAATGGCTCACCAAGGCGACGATCCCTAGCTGGTTTGAGAGGATGATCAGCCACACTGGGACTGAGACACGGCCCAGACTCCTACGGGAGGCAGNNGTGGGGAATATTGCACAATGGGCGCAAGCCTGATGCAGCCATGCCGCGTGTGTGAAGAAGGCCTTCGGGTTGTAAAGCACTTTCAGTAAGGAGGAAAGGTTAAGTGTTAATAGCACTTAGCTGTGACGTTACTTACAGAAGAAGCACCGGCTAACTCCGTGCCAGCAGCCGCGGTAATACGGAGGGTGCGAGCGTTAATCGGAATTACTGGGCGTAAAGCGTACGCAGGCGGTTTGTTAAGCGAGATGTGAAAGCCCCGGGCTCAACCTGGGAACTGCATTTCGAACTGGCAAMCTAGAGTKTGATAGAGGGTGGTAGAATTTCAGGTGTAGCGGTGAAATGCGTAGAGATCTGAAGGAATACCGATGGCGAAGGCAGCCACCTGGGTCAACACTGACGCTCATGTACGAAAGCGTGGGGAGCAAACAGGATTAGATACCCTGGTAGTYCACGCCGTAAACGATGTCTACWAGAAGCTCGGGTCTTCGGACTTGTTTTTCAAAGCTAACGCATTAAGTAGACCGCCTGGGGAGTACGGCCGCAAGGTTAAAACTCAAATGAATTGACGGGGGCCCCGCACAAGCGGTGGAGCATGTGGTTTAATTCGATGCAACGCGAAGAACCTTACCTACACTTGACATACAGAGAACTTACCAGAGATGGTTTGGTGCCTTCGGGAACTCTGATACAGGTGCTGCATGGCTGTCGTCAGCTCGTGTTGTGAGATGTTGGGTTAAGTCCCGCAACGAGCGCAACCCCTATCCTTAGTTGCCAGCGATTCGGTCGGGAACTCTAAGGAGACTGCCGGTGATAAACCGGAGGAAGGTGGGGACGACGTCAAGTCATCATGGCCCTTACGTGTAGGGCTACACACGTGCTACAATGGCGCATACAGAGTGCTGCGAACCTGCGAGGGTAAGCGAATCACTTAAAGTGCGTCGTAGTCCGGATTGGAGTCTGCAACTCGACTCCATGAAGTCGGAATCGCTAGTAATCGCATATCAGAATGATGCGGTGAATACGTTCCCGGGCCTTGTACACACCGCCCGTCACACCATGGGAGTGGGTTGCTCCAGAAGTGG
>BI745
TCCTACGGGAGGCAGCAGTGGGGAANNTTGCACAATGGGCGCAAGCCTGATGCAGCCATGCCGCGNGNNNNAAGAAGGCCTTCGGGTTGTAAAGCACTTTCAGTAAGGAGGAAAGGTTAAGTGTTAATAGCACTTAGCTGTGACGTTACTTACAGAAGAAGCACCGGCTAACTCCGTGCCAGCAGCCGCGGTAATACGGAGGGTGCGAGCGTTAATCGGAATTACTGGGCGTAAAGCGTACGCAGGCGGTTTGTTAAGCGAGATGTGAAAGCCCCGGGCTCAACCTGGGAACTGCATTTCGAACTGGCAAACTAGAGTGTGATAGAGGGTGGTAGAATTTCAGGTGTAGCGGTGAAATGCGTAGAGATCTGAAGGAATACCGATGGCGAAGGCAGCCACCTGGGTCAACACTGACGCTCATGTACGAAAGCGTGGGGAGCAAACAGGATTAGATACCCTGGTAGTCCACGCCGTAAACGATGTCTACTAGAAGCTCGGGTCTTCGGACTTGTTTTTCAAAGCTAACGCATTAAGTAGACCGCCTGGGGAGTACGGCCGCAAGGTTAAAACTCAAATGAATTGACGGGGGCCCGCACAAGCGGTGGAGCATGTGGTTTAATTCGATGCAACGCGAAGAACCTTACCTACACTTGACATACAGAGAACTTACCAGAGATGGTTTGGTGCCTTCGGGAACTCTGATACAGGTGCTGCATGGCTGTCGTCAGCTCGTGTTGTGAGATGTTGGGTTAAGTCCCGCAACGAGCGCAACCCCTATCCTTAGTTGCCAGCGATTCGGTCGGGAACTCTAAGGAGACTGCCGRTGATMWACCGGASSAARGTGGGGACGACSTYMRGTCATCATGGCCCWTAMGWKTAGSSCTACACACGTGCTACAATGGCGCATACAGAGTGCTGCGAACCTGCGAGGGTAAGCGAATCACTTAAAGTGCGTCGTAGTCCGGATTGGAGTCTGCAACTCGACTCCATGAAGTCGGAATCGCTAGTAATCGCNTATCAGAATGANGCGGTGAATACGTTCCCGGGCCTTGTACACACCGCCCGTCACACCATGGGAGTGGGTTGCTCCAGAAGTGNNAGA
>BI746
GCTACNNATGCAGTCGACGGTAGCACAGAGAGCTTGCTCTCGGGTGACGAGTGGCGGACGGGTGAGTAATGTCTGGGAAACTGCCTGATGGAGGGGGATAACTACTGGAAACGGTAGCTAATACCGCATAACGTCGCAAGACCAAAGAGGGGGACCTTCGGGCCTCTTGCCATCAGATGTGCCCAGATGGGATTAGCTAGTAGGTGGGGTAACGGCTCACCTAGGCGACGATCCCTAGCTGGTCTGAGAGGATGACCAGCCACACTGGAACTGAGACACGGTCCAGACTCCTACGGGAGGCAGCAGTGGGGAATATTGCACAATGGGCGCAAGCCTGATGCAGCCATGCCGCGTGTATGAAGAAGGCCTTCGGGTTGTAAAGTACTTTCAGCGGGGAGGAAGGTGTTGTGGTTAATAACCGCAGCAATTGACGTTACCCGCAGAAGAAGCACCGGCTAACTCCGTGCCAGCAGCCGCGGTAATACGGAGGGTGCAAGCGTTAATCGGAATTACTGGGCGTAAAGCGCACGCAGGCGGTCTGTCAAGTCGGATGTGAAATCCCCGGGCTCAACCTGGGAACTGCATTCGAAACTGGCAGGCTAGAGTCTTGTAGAGGGGGGTAGAATTCCAGGTGTAGCGGTGAAATGCGTAGAGATCTGGAGGAATACCGGTGGCGAAGGCGNCCCCCTGGACAAAGACTGACGCTCAGGTGCGAAAGCGTGNGGAGCAAACAGGATTAGATACCCTGGTAGTCCACGCCGTAAACGATGTCGACTTGGAGGTTGTGCCCTTGAGGCGTGGCTTCCGGAGCTAACGCGTTAAGTCGACCGCCTGGGGAGTACGGCCGCAAGGTTAAAACTCAAATGAATTGACGGGGGCCCGCACAAGCGGTGGAGCAKGKGGKTTAATTCGATGCAACGCGAAGAACCTTACCTACTCTTGACATCCAGAGAACTTTCCAGAGATGNNTTGGTGCCTTCGGGAACTCTGAGACAGGTGCTGCATGGCTNTCGTCAGCTCGTGTTGTGAAATGTTGGGTTAAGTCCCGCAACGAGCGCAACCCTTATCCTTTGTTGCCAGCGGTNNGGCCGGGAACTCAAAGGAGACTNNCAGTGATAAACTGGAGGAAGGTGGGGATGACGTCAAGTCATCATGGCCCTTACGAGTAGGGCTACACACGTGCTACAATGGCGCATACAAAGAGAAGCGACCTCGCGAGAGCAAGCGGACCTCATAAAGTGCGTCGTAGTCCGGATTGGAGTCTGCAACTCGACTCCATGAAGTCGGAATCGCTAGTAATCGTAGATCAGAATGCTACGGTGAATACGTTCCCGGGCCTTGTACACACCGCCCGTCACACCATGGGAGTGGGTTGCAAAAGAAGTAGGTAGCTAACCNTCGGGAGGGCGCTACC
>HY750
GGCAGCAGTGGGGAATATTNNACAATGGGGGAAACCCTGATGCAGCCNTNCCGCGNGTGTGAAGAARGCCTTCGGGTTGTAAAGCACTTTCAGTTGTGAGGAAAAGTTAGTAGTTAATMCCTGCTAGCCGTGACGTTAACAACAGAAGAAGCACCGGCTAACTCCGTGCCAGCAGCCGCGGTAATACGGAGGGTGCGAGCGTTAATCGGAATTACTGGGCGTAAAGCGCACGCAGGCGGTTTGTTAAGCTAGATGTGAAAGCCCCGGGCTCAACCTGGGATGGTCATTTAGAACTGGCAGACTAGAGTCTTGGAGAGGGGAGTGGAATTCCAGGTGTAGCGGTGAAATGCGTAGATATCTGGAGGAACATCAGTGGCGAAGGCGACTCCCTGGCCAAAGACTGACGCTCATGTGCGAAAGTGTGGGTAGCGAACAGGATTAGATACCCTGGTAGTCCACACCGTAAACGCTGTCTACTAGCTGTGTGTGTCTTTAAGACGTGCGTAGCGAAGCTAACGCGCTAAGTAGACCGCCTGGGGAGTACGGCCGCAAGGTTAAAACTCAAATGAATTGACGGGGGCCCGCACAAGCGGTGGAGCATGTGGTTTAATTCGATGCAACGCGAAGAACCTTACCTACACTTGACATGCTGAGAAGTTACTAGAGATAGTTTCGTGCCTTCGGGAACTCAGACACAGGTGCTGCATGGCTGTCGTCAGCTCGTGTCGTGAGATGTTGGGTTAAGTCCCGCAACGAGCGCAACCCTTGTCCTTAGTTGCCAGCCTTAAGTTGGGCACTCTAAGGAGACTGCCGGTGACAAACCGGAGGAAGGTGGGGACGACGTCAAGTCATCATGGCCCTTACGTGTAGGGCTACACACGTGCTACAATGGCATTTACAGAGGGAAGCGAGACAGTGATGTGGAGCGGACCCCTTAAAGAATGTCGTAGTCCGGATTGGAGTCTGCAACTCGACTCCATGAAGTCGGAATCGCTAGTAATCGCAGGTCAGAATACTGCGGTGAATACGTTCCCGGGCCTTGTACACACCGCCCGTCACACCATGGGAGTGGGATGCAAAAGAAGT
>HY751
GCAGTCGACGGTACATNATCTAGCTTGCTANNAGATGACGAGTGGCGGACGGGTGAGTAATGCTTGGGAACTTGCCTTTGCGAGGGGGATAACAGTTGGAAACGACTGCTAATACCGCATAATGTCTTCGGACCAAACGGGGCTTCGGCTCCGGCGCAAAGAGAGGCCCAAGTGAGATTAGCTAGTTGGTAAGGTAACGGCTTACCAAGGCGACGATCTCTAGCTGTTCTGAGAGGAAGATCAGCCACACTGGGACTGAGACACGGCCCAGACTCCTACGGGAGGCAGCAGTGGGGAATATTGCACAATGGGGGAAACCCTGATGCAGCCATGCCGCGTGTGTGAAGAAGGCCTTCGGGTTGTAAAGCACTTTCAGTTGTGAGGAAAAGTTAGTAGTTAATACCTGCTAGCCGTGACGTTAACAACAGAAGAAGCACCGGCTAACTCCGTGCCAGCAGCCGCGGTAATACGGAGGGTGCGAGCGTTAATCGGAATTACTGGGCGTAAAGCGCACGCAGGCGGTTTGTTAAGCTAGATGTGAAAGCCCCGGGCTCAACCTGGGATGGTCATTTAGAACTGGCAGACTAGAGTCTTGGAGAGGGGAGTGGAATTCCAGGTGTAGCGGTGAAATGCGTAGATATCTGGAGGAACATCAGTGGCGAAGGCGACTCCCTGGCCAAAGACTGACGCTCATGTGCGAAAGTGTGGGTAGCGAACAGGATTAGATACCCTGGTAGTCCACACCGTAAACGCTGTCTACTAGCTGTGTGTGTCTTTAAGACGTGCGTAGCGAAGCTAACGCGCTAAGTAGACCGCCTGGGGAGTACGGCCGCAAGGTTAAAACTCAAATGAATTGACGGGGGCCCGCACAAGCGGKGGAGCATGTGGTTTAATTCGATGCAACGCGAAGAACCTTACCTACACTTGACAKGCTGAGAAGTTWCTAGAGATAGTTTCGTGCCTTCGGGAACTCAGACACAGGTGCTGCATGGCTGTCGTCAGCTCGTGTCGTGAGATGTTGGGTTAAGTCCCGCAACGAGCGCAACCCTTGTCCTTAGTTGCCAGCCTTAAGTTGGGCACTCTAAGGAGACTGCCGGTGACAAACCGGAGGAAGGTGGGGACGACGTCAAGTCATCATGGCCCTTACGTGTAGGGCTACACACGTGCTACAATGGCATTTACAGAGGGAAGCGAGACAGTGATGTGGAGCGGACCCCTTAAAGAATGTCGTAGTCCGGATTGGAGTCTGCAACTCGACTCCATGAAGTCGGAATCGCTAGTAATCGCAGGTCAGAATACTGCGGTGAATACGTTCCCGGGCCTTGTACACACCGCCCGTCACACCATGGGAGTGGGATGCAAAAGAAGTAGTTAGTCTAAACCTTTCGGAGGACGATTACC
>HY752
CTAGCTTGCTATAAGATGACGAGTGGCGGACGGGTGAGTAATGCTTGGGAACTTGCCTTTGCGAGGGGGATAACAGTTGGAAACGACTGCTAATACCGCATAATGTCTTCGGACCAAACGGGGCTTNNGCTCCGGCGCAAAGAGAGGCCCAAGTGAGATTAGCTAGTTGGTAAGGTAACGGCTTACCAAGGCGACGATCTCTAGCTGTTCTGAGAGGAAGATCAGCCACANTNNNNCTGAGANACGNNCCAGACTCCTACGGGAGGCAGCAGTGGGGAATATTGCACAATGGGGGAAACCCTGATGCAGCCATGCCGCGTGTGTGAAGAAGGCCTTCGGGTTGTAAAGCACTTTCAGTTGTGAGGAAAAGTTAGTAGTTAATACCTGCTAGCCGTGACGTTAACAACAGAAGAAGCACCGGCTAACTCNCGNTGCCAGCAGCCGCGGTAATACGGAGGGGTGCGAGCGTTNAATCGGAATTACTGGGCGTAAAGCGCACGCAGGCGGTTTGTTAAGCTAGATGTGAAAGCCCCGGGCTCAACCTGGGATGGTCATTTAGAACTGGCAGACTAGAGTCTTGGAGAGGGKAGTGGAATTCCAGGTGTAGCGGTGAAATGCGTAGATATCTGGAGGAACATCAGTGGCGAAGGCGACTCCCTGGCCAAAGACTGACGCTCATGTGCGAAAGTGTGGKTAGCGAACAGGATTAGATACCCTGGTAGTCCACACCGTAAACGCTGTCTACTAGCTGTGTGTGTCTTTAAGACGTGCGTAGCGAAGCTAACGCGCTAAGTAGACCGCCTGGGGAGTACGGCCGCAAGGTTAAAACTCAAATGAATTGACGGGGGCCCGCACAAGCGGTGGAGCATGTGGTTTAATTCGATGCAACGCGAAGAACCTTACCTACACTTGACATGCTGAGAAGTTACTAGAGATAGTTTCGTGCCTTCGGGAACTCAGACACAGGTGCTGCATGGCTGTCGTCAGCTCGTGTCGTGAGATGTTGGGTTAAGTCCCGCAACGAGCGCAACCCTTGTCCTTAGTTGCCAGCCTTAAGTTGGGCACTCTAAGGAGACTGCCGGTGACAAACCGGAGGAAGGTGGGGACGACGTCAAGTCATCATGGCCCTTACGTGTAGGGCTACACACGTGCTACAATGGCATTTACAGAGGGAAGCGAGACAGTGATGTGGAGCGGACCCCTTAAAGAATGTCGTAGTCCGGATTGGAGTCTGCAACTCGACTCCATGAAGTCGGAATCGCTAGTAATCGCAGGTCAGAATACTGCGGTGAATACGTTCCCGGGCCTTGTACACACCGCCCGTCACACCATGGGAGTGGGATGCAAAAGAAGTANTATT
>HY753
CNNTTCTAGCTTGCTAGAAGATGACGAGTGGCGGACGGGTGAGTAATGCTTGGGAACTTGCCTTTGCGAGGGGGATAACAGTTGGAAACGACTGCTAATACCGCATAATGTCTNCGGACCAAACGGGGCTTCGGCTCCGGCGCAAAGAGAGGCCCAAGTGAGATTAGCTAGTTGGTAAGGTAACGGCTTACCAAGGCGACGATCTCTAGCTGTTCTGAGAGGAAGATCAGCCACACTGGGACTGAGACACKGCCSAGACTCYTWCKRGAGRYAGCAGTKGGGAATATTGCACAATKSGGGAAACYCTGAYRCAGCCRTGCYGCRTGKSTGWMGAMRGCCTTCGGGTTGTAAAGCACKTKCAGWTGTGAGGWWAAGTTASYMGYWAMKASCTGCWASCCKTGWCSTTAGWYRMCAGCMWKAAGYASCGGCTAACTCYRWGCSAGACWGCCGCGGWMAWACSGAGRGTGCRAGCGTTAATCGGAAKKACTGGRCGTAAAGCKCACKCANGGCSSTTWSKTAAGCTAGAKGYKAMAGCCMCGKGCTCAACCTGGGATGGTCATTTASARMKGGMAGACTAGAGWCWKKGAGWGKGGAGTSGAATTCCASSTGTARMGGTGAAATGTCGTAGATATCYGGATKGRACRTCAGTGGCGAASKCGACTCCMTGGCCAAAGWCKGAATCGCTMRTRWKCGMARGTSWGRRTAGCKRACRGTGAWTASRTWCCCKGGCCTWGTMCACACCGTANACGCYGTCTACTAGCYRTGTGWGTSTTTARGACGTGCGWARMGAAGCTAACGCGCTWAGTMGACCRCCTSNGGAGKACGGMYRCAAGGTTANAACTCANATGAATTGACGGGGGCCCGCACAAGCGGNGGAGCATG
>HY754
TNNCTAGCTTGCTAGAAGATGACGAGTGGCGGACGGGTGAGTAATGCTTGGGAACTTGCCTTTGCGAGGGGGATAACAGTTGGAAACGACTGCTAATACCGCATAATGTCTNCGGACCAAACGGGGCTTCGGCTCCGGCGCAAAGAGAGGCCCAAGTGAGATTAGCTAGTTGGTAAGGTAACGGCTTACCAAGGCGACGATCTCTAGCTGTTCTGAGAGGAAGATCAGCCACACTGGGACTGAGACACGGCCCAGACTCCTACGGGAGGCAGCAGTGGGGAATATTGCACAATGGGGGAAACCCTGATGCAGCCATGCCGCGTGTGTGAAGAAGGCCTTCGGGTTGTAAAGCACTTTCAGTTGTGAGGAAAAGTTAGTAGTTAATACCTGCTAGCCGTGACGTTAACAACAGAAGAAGCACCGGCTAACTCCGTGCCAGCAGCCGCGGTAATACGGRGGGTGCGAGCGTTWATCGGAATTACTGGGCGTAAAGCGCACGCAGGCGGTTTGTTAAGCTAGATGTGAAAGCCCCGGGCTCAACCTGGGATGGTCATTTAGAACTGGCAGACTAGAGTCTTGGAGAGGGGAGTGGAATTCCAGGTGTAGCGGTGAAATGCGTAGATATCTGGAGGAACATCAGTGGCGAAGGCGACTCCCTGGCCAAAGACTGACGCTCATGTGCGAAAGTGTGGGTAGCGAACAGGATTAGATACCCTGGTAGTCCACACCGTAAACGCTGTCTACTAGCTGTGTGTGTCTTTAAGACGTGCGTAGCGAAGCTAACGCGCTAAGTAGACCGCCTGGGGAGTACGGCCGCAAGGTTAAAACTCAAATGAATTGACGGGGGCCCGCACAAGCGGTGGAGCATGTGGTTTAATTCGATGCAACGCGAAGAACCTTACCTACACTTGACATGCAGAGAACTTTCTAGAGATAGATTGGTGCCTTCGGGAACTCTGACACAGGTGCTGCATGGCTGTCGTCAGCTCGTGTCGTGAGATGTTGGGTTAAGTCCCGCAACGAGCGCAACCCTTGTCCTTAGTTGCCAGCCTTAAGTTGGGCACTCTAAGGAGACTGCCGGTGACAAACCGGAGGAAGGTGGGGACGACGTCAAGTCATCATGGCCCTTACGTGTAGGGCTACACACGTGCTACAATGGCATTTACAGAGGGAAGCGAGACAGTGATGTGGAGCGGACCCCTTAAAGAATGTCGTAGTCCGGATTGGAGTCTGCAACTCGACTCCATGAAGTCGGAATCGCTAGTAATCGCAGGTCAGAATACTGCGGTGAATACGTTCCCGGGCCTTGTACACACCGCCCGTCACACCATGGGAGTGGGATGCAAAAGAAGTANTAT
>HY755
AGAAGATGACGAGTGGCGGACGGGTGAGTAATGCTTGGGAACTTGCCTTTGCGAGGGGGATAACAGTTGGAAACGACTGCTAATACCGCATAATGTCTTCGGACCAAACGGGGCTTCGGCTCCGGCGCAAAGAGAGGCCCAAGTGAGATTAGCTAGTTGGTAAGGTAACGGCTTACCAAGGCGACGATCTCTAGCTGTTCTGAGAGGAAGATCAGCCACACTGGGACTGAGACACGGCCCAGACTCCTACGGGAGGCAGCAGTGGGGAATATTGCACAATGGGGGAAACCCTGATGCAGCCATGCCGCGTGTGTGAAGAAGGCCTTMGGKTTGGATRWWGCACTTTCAGTTGYSAKSRAAAGKTAGTAGWTAATAYCTRSTAGCCGTGACGTTARSRAYAGAWGAAGMWCSGGSTAAMKMMGKGSMARYAGCCGSRGTAATACGGAGGGTGCGAGCGTTAAKSGGRATTACTGGGMGKAMAGCGCACGCARGYRGWTWGTTAAGCTAGATGTKAAAGCCCCGGGCTCAASSWGGGAWGRWSRTKTAGAASYGGMAGTAMTAGAGTCTWGGARARGRGAGTRGWATTCCAGGTGYWGCGGA
>HY756
GTTTATTGGAATTACTGGGCGTAAAGCGCANNCCGGCGGTTTGTTAANCTAGATGTGAAAGCCCCGGGCTCAACCTGGGATGGTCATTTAGAACTGGCAGACTAGAGTCTTGGAGAGGGGAGTGGAATTCCAGGTGTAGCGGTGAAATGCGTAGATATCTGGAGGAACATCAGTGGCGAAGGCGACTCCCTGGCCAAAGACTGACGCTCATGTGCGAAAGTGTGGGTAGCGAACAGGATTAGATACCCTGGTAGTCCACACCGTAAACGCTGTCTACTAGCTGTGTGTGTCTTTAAGACGTGCGTAGCGAAGCTAACGCGCTAAGTAGACCGCCTGGGGAGTACGGCCGCAAGGTTAAAACTCAAATGAATTGACGGGGKYYMGCAYWAGCGGTKGASCAYGTKSTATTWMTTCCGWTCAKCAMCSCSMAGAASSWTACCTACRYTGTSWCMTGCAGAGAMCTTYMTMRAGWTGWGWTWCGGWRCAYTTCRGSMMCKCATRACACASGYGCTKYWTKRCTKTCKTCAGYTYGTRTMSYRASMWGTTSSRTTWMGTCCTTAACGCAACSASYRCMACSCTYGATMCTTASYTGCSAGCAACTKWASYYGGRCACTSTGAWKGAGASKRCCKSTKMCAMWCCRRMRGARGGTGGSKWYGACSTYAWGTCAYCMTKKCCTTTYTTAAYGTGTMRGKCTACACACRTGCTWCMATGGCAKTTACMGAGKGAWGMKAGWCAGTSWTSTKKAGMKGACMCCKTAAASACCTWTSTAACSTARTCCTAKGATYSGWGTCTCTTTKCAMCTCGCGAAATCTGCYTMTGACRGTCGGAMTCGCACTMGYWWTCGCACRGTCMGAATMCYGCKSTRRMTMCKTAYCCCRRGYCYTGTACACACCGCYCGTCACAMCATGGGAGTGGGATGCAAAAGAAGTAGTTAGTCTAACCTTNCGGAGGACGATACCCNT
>HY757
CNAAGCTAACGCNCTAAGTAGNNCGCCTNNGGAGTACGGCCGCAAGGTTAAANCNCAAATGAATTGACGGNNNNCCGCACAAGCGGTGGAGCATGTGGNTAATTCGATGCAACGCGAAGAACCTTACCTACACTTGCNTGCAGAGAANNTCTAGAGATAGATTGGTGCTTCGGGAACTCTGACACAGGTGCTGCATGGCTGTCGTCAGCTCGTGTCGTGAGATGTTGGGTTAAGTCCCGCAACGAGCGCAACCCTTGTCCTTAGTTGCCAGCCTTAAGTTGGGCACTCTAAGGAGACTKCTMGSTTGMYARAMCGGAKGAMGAGTGGCGGACGASGTCRAGTMATGCWTGNGCCCTTRCSTGTWGGGCTACACACGTGCTACAATGGCATTTACAGAGGGAAGCGAGACAGTGATGTGGAGCGGACCCCTTAAAGAATGTCGTAGTCCGGATTGGAGTCTGCAACTCGACTCCATGAAGTCGGAATCGCTAGTAATCGCAGGTCAGAATACTGCGGTGAATACGTTCCCGGGCCTTGTACACACCGCNCGTCACACCATGGGAGTGGGATNNAAAAGAAGTA
>HY758
AGTGGCGGAcGGGTGAGTAATGCTTGGgAACTTGCCTTTGCGAGGGGgatAACAGTTGGAAACGACTGCTAATACCGCATAAtGtCTTCGGACCAAAcGgGGcttnnncTCCGGcGCAAAGAGAGGcCCaaGTGAGATTAGcTaGtTGgTAAGGtaACGGCTTACCAAGGCGACGATCTCTAGcTGttCTGAGAGGAAGATCAgcCACactGggACTGAGAcaCGgcCCAgACtCCTACGGGAGGcAGcaGTGGggAATATTGCACAATGGGggaAAcCCTGAtGCAGcCaTGCCGCGTGTGTGAaGaAgGCCTTCGGGtTGTAAagcacTTTCaGtTGtgAGGaAaAGtTAGtAGtTaATAcCTGctAncCGTGACGttaacaaCaGAAGAAGCAccGgctAacTcCGTGCCAgCngcCGcggTAATACGGaGGgtGCGAgCGTTaatcgnAaTTactg
>HY759
TANNAGATGACGAGTGGCGGACGGGTGAGTAATGCTTGGGAACTTGCCTTTGCGAGGGGGATAACAGTTGGAAACGACTGCTAATACCGCATAATGTCTTCGGACCAAACGGGGCTTCGGCTCCGGCGCAAAGAGAGGCCCAAGTGAGATTAGCTAGTTGGTAAGGTAACGGCTTACCAAGGCGACGATCTCTAGCTGTTCTGAGAGGAAGATCAGCCACACTGGGACTGAGACACGGNCCAGACTCCTACGGGAGGCAGCAGTGGGGAATATTGCACAATGGNNGAANCCCTGATGCAGCCATGCCGCGTGTGTGAAGAAGGCCTTCGGGTTGTAAAGCACTTTCAGTTGTGAGGAAAAGTTAGTAGTTAATACCTGCTAGCCGTGACGTTAACAACAGAAGAAGCACCGGCTAACTCCGTGCCAGCAGCCGCGGTAATACGGAGGGTGCGAGCGTTAATCGGAATTACTGGGCGTAAAGCGCACGCAGGCGGTTTGTTAAGCTAGATGTGAAAGCCCCGGGCTCAACCTGGGATGGTCATTTAGAACTGGCAGACTAGAGTCTTGGAGAGGGGAGTGGAATTCCAGGTGTAGCGGTGAAATGCGTAGATATCTGGAGGAACATCAGTGGCGAAGGCGACTCCCTGGCCAAAGACTGACGCTCATGTGCGAAAGTGTGGGTAGCGAACAGGATTAGATACCCTGGTAGTCCACACCGTAAACGCTGTCTACTAGCTGTGTGTGTCTTTAAGACGTGCGTAGCGAAGCTAACGCGCTAAGTAGACCGCCTGGGGAGTACGGCCGCAAGGTTAAAACTCAAATGAATTGACGGGGGCCCGCACAAGCGGTGGAGCATGTGGTTTAATTCGATGCAACGCGAAGAACCTTACCTACACTTGACATGCTGAGAAGTTACTAGAGATAGTTTCGTGCCTTCGGGAACTCAGACACAGGTGCTGCATGGCTGTCGTCAGCTCGTGTCGTGAGATGTTGGGTTAAGTCCCGCAACGAGCGCAACCCTTGTCCTTAGTTGCCAGCCTTAAGTTGGGCACTCTAAGGAGACTGCCGGTGACAAACCGGAGGAAGGTGGGGACGACGTCAAGTCATCATGGCCCTTACGTGTAGGGCTACACACGTGCTACAATGGCATTTACAGAGGGAAGCGAGACAGTGATGTGGAGCGGACCCCTTAAAGAATGTCGTAGTCCGGATTGGAGTCTGCAACTCGACTCCATGAAGTCGGAATCGCTAGTAATCGCAGGTCAGAATACTGCGGTGAATACGTTCCCGGGCCTTGTACACACCGCCCGTCACACCATGGGAGTGGGATGCAAAAGAAGTAGTTAGTCTAAACCTTCGGAGGACGATACCNCTTGT
>HY760
GCTACNNATGCAGTCGACGGTAACATTTCTAGCTTGCTAGAAGATGACGAGTGGCGGACGGGTGAGTAATGCTTGGGAACTTGCCTTTGCGAGGGGGATAACAGTTGGAAACGACTGCTAATACCGCATAATGTCTNCGGACCAAACGGGGCTTCGGCTCCGGCGCAAAGAGAGGCCCAAGTGAGATTAGCTAGTTGGTAAGGTAACGGCTTACCAAGGCGACGATCTCTAGCTGTTCTGAGAGGAAGATCAGCCACACTGGGACTGAGACACGGCCCAGACTCCTACGGGAGGCAGCAGTGGGGAATATTGCACAATGGGGGAAACCCTGATGCAGCCATGCCGCGTGTGTGAAGAAGGCCTTCGGGTTGTAAAGCACTTTCAGTTGTGAGGAAAAGTTAGTAGTTAATACCTGCTAGCCGTGACGTTAACAACAGAAGAAGCACCNGGCTAAAYTCCGTGCCCAGCAGCCGCGGTAATACGGNAGGGTGCGAGCGTTTAATCGGAATTACTGGGCGTAAAGCGCACGCAGGCGGTTTGTTAAGCTAGATGTGAAAGCCCCGGGCTCAACCNTGGGATGGTCATTTAGAACTGGCAGACTAGAGTCTTGGAGAGGGGAGTGGAATTCCAGGTGTAGCGGTGAAATGCGTAGATATCTGGAGGAACATCAGTGGCGAAGGCGACTCCCTGGCCAAAGACTGACGCTCATGTGCGAAAGTGTGGGTAGCGAACAGGATTAGATACCCTGGTAGTCCACACCGTAAACGCTGTCTACTAGCTGTGTGTGTCTTTAAGACGTGCGTAGCGAAGCTAACGCGCTAAGTAGACCGCCTGGGGAGTACGGCCGCAAGGTTAAAACTCAAATGAATTGACGGGGGCCCGCACAAGCGGTGGAGCATGTGGTTTAATTTCGATGCAACGCGAAGAACCTTACCTACACTTGACATGCAGAGAACTTTNCTAGAGATAGATTGGGTGCCTTCGGNRAACNTCTGACNACAGGTGCTGCATGGCTGTCGTCAGCTCGTGTCGTGAGATGTTGGGTTAAGTCCCGCAACGAGCGCAACCCTTGTCCTTAGTTGCCAGCCTTAAGTTGGGCACTCTAAGGAGACTGCCGGTGACAAACCGGAGGAAGGTGGGGACGACGTCAAGTCATCATGGCCCTTACGTGTAGGGCTACACACGTGCTACAATGGCATTTACAGAGGGAAGCGAGACAGTGATGTGGAGCGGACCCCTTAAAGAATGTCGTAGTCCGGATTGGAGTCTGCAACTCGACTCCATGAAGTCGGAATCGCTAGTAATCGCAGGTCAGAATACTGCGGTGAATACGTTCCCGGGCCTTGTACACACCGCCCGTCACACCATGGGAGTGGGATGCAAAAGAAGTAGTTAGTCTNACTCGGGAGGGACGATAC
>HY761
GCTACNNATGCAGTCGACGGTACATTTCTAGCTTGCTAGAAGATGACGAGTGGCGGACGGGTGAGTAATGCTTGGGAACTTGCCTTTGCGAGGGGGATAACAGTTGGAAACGACTGCTAATACCGCATAATGTCTNCGGACCAAACGGGGCTTCGGCTCCGGCGCAAAGAGAGGCCCAAGTGAGATTAGCTAGTTGGTAAGGTAACGGCTTACCAAGGCGACGATCTCTAGCTGTTCTGAGAGGAAGATCAGCCACACTGGGACTGAGACACGGCCCAGACTCCTACGGGAGGCAGCAGTGGGGAATATTGCMCAATGGGGGAAACCCTGATGCAGCCATGCCGCGTGTGTGAAGAAGGCCTTCGGGTTGTAAAGCACTTTCAGTTGTGAGGAAAAGTTAGTAGTTAATACCTGCTAGCCGTGACGTTAACAACAGAAGAAGCACCGGCTAACTCCGTGCCAGCAGCCGCGGTAATACGGAGGGTGCGAGCGTTAATCGGAATTACTGGGCGTAAAGCGCACGCAGGCGGTTTGTTAAGCTAGATGTGAAAGCCCCGGGCTCAACCTGGGATGGTCATTTAGAACTGGCAGACTAGAGTCTTGGAGAGGGGAGTGGAATTCCAGGTGTAGCGGTGAAATGCGTAGATATCTGGAGGAACATCAGTGGCGAAGGCGACTCCCTGGCCAAAGACTGACGCTCATGTGCGAAAGTGTGGGTAGCGAACAGGATTAGATACCCTGGTAGTCCACACCGTAAACGCTGTCTACTAGCTGTGTGTGTCTTTAAGACGTGCGTAGCGAAGCTAACGCGCTAAGTAGACCGCCTGGGGAGTACGGCCGCAAGGTTAAAACTCAAATGAATTGACGGGGGCCCGCACAAGCGGTGGAGCATGTGGTTTAATTCGATGCAACGCGAAGAACCTTACCTACACTTGACATGCAGAGAACTTTCTAGAGATAGATTGGTGCCTTCGGGAACTCTGACACAGGTGCTGCATGGCTGTCGTCAGCTCGTGTCGTGAGATGTTGGGTTAAGTCCCGCAACGAGCGCAACCCTTGTCCTTAGTTGCCAGCCTTAAGTTGGGCACTCTAAGGAGACTGCCGGTGACAAACCGGAGGAAGGTGGGGACGACGTCAAGTCATCATGGCCCTTACGTGTAGGGCTACACACGTGCTACAATGGCATTTACAGAGGGAAGCGAGACAGTGATGTGGAGCGGACCCCTTAAAGAATGTCGTAGTCCGGATTGGAGTCTGCAACTCGACTCCATGAAGTCGGAATCGCTAGTAATCGCAGGTCAGAATACTGCGGTGAATACGTTCCCGGGCCTTGTACACACCGCCCGTCACACCATGGGAGTGGGATGCAAAAGAAGTAGTTAGTCTAACCTCNGGAGGGACGATANCCT
>HY762
CTAGCTTGNNAGAAGATGACGAGTGGCGGACGGGTGAGTAATGCTTGGGAACTTGCCTTTGNNAGGGGGATAACAGTTGGAAACGACTGCTAATACCGCATAATGTCTNCGGACCAAACGGGGCTTCGNCTCCNNCGCAAAGAGAGGCCCAAGTNAGATTAGCTAGTTGGTAAGGTAACGGCTTACCAAGGCGACGATCTCTAGCTGTTCTGAGAGGAAGATCAGCCACACTGGGACTGAGACACGGCCCAGACTCCTACGGGAGGCAGCAGTGGGGAATATTGCACAATGGGGGAAACCCTGATGCAGCCATGCCGCGTGTGTGAAGAAGGCCTTCGGGTTGTAAAGCACTTTCAGTTGTGAGGAAAAGTTAGTAGTTAATACCTGCTAGCCGTGACGTTAACAACAGAAGAAGCACCGGCTAACTCCGTGCCAGCAGCCGCGGTAATACGGAGGGTGCGAGCGTTAATCGGAATTACTGGGCGTAAAGCGCACGCAGGCGGTTTGTTAAGCTNAGATGTGAAANGCCCCGGGCTCCAACCTGGGATGGTCATTTTAGAACTGGCAGACTAGAGTCTTGNGAGAGGGGAGTGGAATTTCCAGGTGTAGCGGTGAAATGCGTAGATATCTGGAGGAACATCAGTGGCGAAGGCGACTCCCTGGCCAAAGACTGACGCTCATGTGCGAAAGTGTGGGTAGCGAACAGGATTAGATACCCTGGTAGTCCACACCGTAAACGCTGTCTACTAGCTGTGTGTGTCTTTAAGACGTGCGTAGCGAAGCTAACGCGCTAAGTAGACCGCCTGGGGAGTACGGCCGCAAGGTTAAAACTCAAATGAATTGACGGGGGCCCGCACAAGCGGTGGAGCATGTGGTTTAATTCGATGCAACGCGAAGAACCTTACCTACACTTGACATGCAGAGAACTTTCTAGAGATAGATTGGTGCCTTCGGGAACTCTGACACAGGTGCTGCATGGCTGTCGTCAGCTCGTGTCGTGAGATGTTGGGTTAAGTCCCGCAACGAGCGCAACCCTTGTCCTTAGTTGCCAGCCTTAAGTTGGGCACTCTAAGGAGACTGCCGGTGACAAACCGGAGGAAGGTGGGGACGACGTCAAGTCATCATGGCCCTTACGTGTAGGGCTACACACGTGCTACAATGGCATTTACAGAGGGAAGCGAGACAGTGATGTGGAGCGGACCCCTTAAAGAATGTCGTAGTCCGGATTGGAGTCTGCAACTCGACTCCATGAAGTCGGAATCGCTAGTAATCGCAGGTCAGAATACTGCGGTGAATACGTTCCCGGGCCTTGTACACACCGCNNGTCACACCATGGGAGTGGGATGCAAAAGAAGTA
>HY763
TTTCTAGCTTGCTAGaAGATGACGAGTGGCGGacGGGTgaGTAATGCTTGGGAacTTGCCTTTGCGAGGGGGATAACAGttgGAAACGACTGCTAATACCGCATAATGTCttcGGacCAAACGGGGCTTCGGCTCCGGCGCAAaGAGAGGCCCAAgtGAGATTAGctAGTTGGTAAGgTAACGGCTTACCAAGGCGaCGATCTCTAGcTGTTCTGAGAGGAAGATCAGCCACACTGGGACTGagaCACGGCCCAGActCCTACGGGAGGCAGCAGTGGGGAATATTGCACAATGGGGGAAAcCCTGATGCAGCCATGCCGCGTGTGTGAAGAAGGCCTTCGGGTTGTAAAGCACTTTCAGTTGTGAGGAAAAGTTAGTAGTTAATACCTGCTAGCCGTGACGTTAACAACAGAAGAAGCACCGGCTAACTCCGTGCCAGCAGCCGCGGTAATACGGAGGGTGCGAGCGTTAATCGGAATTACTGGGCGTAAAGCGCACGCAGGCGGTTTGTTAAGCTAGATGTGAAAGCCCCGGGCTCAACCTGGGATGGTCATTTAGAACTGGCAGACTAGAGTCTTGGAGAGGggAGTGGAATTCCAGGTGTAGCGGTGAAATGCGTAGATATCtgGAGGAACATCAGTGGCGAAGGcgaCTCCCTGgccAAagACTGACGCtcaTGTGCGAAAGTGTGGGtagcgnaCAGGATTAgatAcccTggTAGTCCACACCGTaAACGCTGTCTACTAGCTGTGTGTgncTttang
>HY764
GCTACNNATGCAGTCGACGGTACATTTCTAGCTTGCTAGAAGATGACGAGTGGCGGACGGGTGAGTAATGCTTGGGAACTTGCCTTTGCGAGGGGGATAACAGTTGGAAACGACTGCTAATACCGCATAATGTCTTCGGACCAAACGGGGCTTCGGCTCCGGCGCAAAGAGAGGCCCAAGTGAGATTAGCTAGTTGGTAAGGTAACGGCTTACCAAGGCGACGATCTCTAGCTGTTCTGAGAGGAAGATCAGCCACACTGGGACTGAGACACGGCCCAGACTCCTACGGGAGGCAGCAGTGGGGAATATTGCACAATGGGGGAAACCCTGATGCAGCCATGCCGCGTGTGTGAAGAAGGCCTTCGGGTTGTAAAGCACTTTCAGTTGTGAGGAAAAGTTAGTAGTTAATACCTGCTAGCCGTGACGTTAACAACAGAAGAAGCACCGGCTAACTCCGTGCCAGCAGCCGCGGTAATACGGAGGGTGCGAGCGTTAATCGGAATTACTGGGCGTAAAGCGCACGCAGGCGGTTTGTTAAGCTAGATGTGAAAGCCCCGGGCTCAACCTGGGATGGTCATTTAGAACTGGCAGACTAGAGTCTTGGAGAGGGGAGTGGAATTCCAGGTGTAGCGGTGAAATGCGTAGATATCTGGAGGAACATCAGTGGCGAAGGCGACTCCCTGGCCAAAGACTGACGCTCATGTGCGAAAGTGTGGGTAGCGAACAGGATTAGATACCCTGGTAGTCCACACCGTAAACGCTGTCTACWAGCTGTGTGTGTCTTTAAGACGTGCGTAGCGAAGCTAACGCGCTAAGTAGACCGCCTGGGGAGTACGGCCGCAAGGTTAAAACTCAAATGAATTGACGGGGGCCCGCACAAGCGGKGGAGCATGTGGTTTAATTCGATGCAACGCGAAGAACCTTACCTACACTTGACATGCTGAGAAGTTACTAGAGATAGTTTCGTGCCTTCGGGAACTCAGACACAGGTGCTGCATGGCTGTCGTCAGCTCGTGTCGTGAGATGTTGGGTTAAGTCCCGCAACGAGCGCAACCCTTGTCCTTAGTTGCCAGCCTTAAGTTGGGCACTCTAAGGAGACTGCCGGTGACAAACCGGAGGAAGGTGGGGACGACGTCAAGTCATCATGGCCCTTACGTGTAGGGCTACACACGTGCTACAATGGCATTTACAGAGGGAAGCGAGACAGTGATGTGGAGCGGACCCCTTAAAGAATGTCGTAGTCCGGATTGGAGTCTGCAACTCGACTCCATGAAGTCGGAATCGCTAGTAATCGCAGGTCAGAATACTGCGGTGAATACGTTCCCGGGCCTTGTACACACCGCCCGTCACACCATGGGAGTGGGATGCAAAAGAAGTAGTTAGTCTAACCTTCGGAGGGACGATACCNTG
>HY765
CNNATGCAGTCGACGGTACATTTCTAGCTTGCTAGAAGATGACGAGTGGCGGACGGGTGAGTAATGCTTGGGAACTTGCCTTTGCGAGGGGGATAACAGTTGGAAACGACTGCTAATACCGCATAATGTCTTCGGACCAAACGGGGCTTCGGCTCCGGCGCAAAGAGAGGCCCAAGTGAGATTAGCTAGTTGGTAAGGTAACGGCTTACCAAGGCGACGATCTCTAGCTGTTCTGAGAGGAAGATCAGCCACACTGGNACTGAGACACGGCCCAGACTCCTACGGGAGGCAGCAGTGGGGAATATTGCACAATGGGGGAAACCCTGATGCAGCCATGCCGCGTGTGTGAAGAAGGCCTTCGGGTTGTAAAGCACTTTCAGTTGTGAGGAAAAGTTAGTAGTTAATACCTSCTAGCCGTGACGTTTAMCAMCAGAAGAAGCACCGGCTAACTCCGTGCCAGCAGCCGCGGTAATACGGAGGGTGCGAGCGTTAATCGGAATTACTGGGCGTAAAGCGCACGCAGGCGGTTTGTTAAGCTAGATGTGAAAGCCCCGGGCTCAACCTGGGATGGTCATTTAGAACTGGCAGACTAGAGTCTTGGAGAGGGGAGTGGAATTCCAGGTGTAGCGGTGAAATGCGTAGATATCTGGAGGAACATCAGTGGCGAAGGCGACTCCCTGGCCAAAGACTGACGCTCATGTGCGAAAGTGTGGGTAGCGAACAGGATTAGATACCCTGGTAGTCCACACCGTAAACGCTGTCTACTAGCTGTGTGTGTCTTTAAGACGTGCGTAGCGAAGCTAACGCGCTAAGTAGACCGCCTGGGGAGTACGGCCGCAAGGTTAAAACTCAAATGAATTGACGGGGGCCCGCACAAGCGGTGGAGCATGTGGTTTAATTCGATGCAACGCGAAGAACCTTACCTACACTTGACATGCTGAGAAGTTACTAGAGATAGTTNTCGTGCCTTCGGGAACTCAGACACAGGTGCTGCATGGCTGTCGTCAGCTCGTGTCGTGAGATGTTGGGTTAAGTCCCGCAACGAGCGCAACCCTTGTCCTTAGTTGCCAGCCTTAAGTTGGGCACTCTAAGGAGACTGCCGGTGACAAACCGGAGGAAGGTGGGGACGACGTCAAGTCATCATGGCCCTTACGTGTAGGGCTACACACGTGCTACAATGGCATTTACAGAGGGAAGCGAGACAGTGATGTGGAGCGGACCCCTTAAAGAATGTCGTAGTCCGGATTGGAGTCTGCAACTCGACTCCATGAAGTCGGAATCGCTAGTAATCGCAGGTCAGAATACTGCGGTGAATACGTTCCCGGGCCTTGTACACACCGCCCGTCACACCATGGGAGTGGGATGCAAAAGAAGTANTTAGTTCTAACCNTC
>HY766
CTACNNATGCAGTCGACGGTAANCANTATCTAGCTTGCTAGANGATGACGAGTGGCGGACGGGTGAGTAATGCTTGGGAACTTGCCTTTGCGAGGGGGATAACAGTTGGAAACGACTGCTAATACCGCATAATGTCTTCGGACCAAACGGGGCTTCGGCTCCGGCGCAAAGAGAGGCCCAAGTGAGATTAGCTAGTTGGTAAGGTAANGGCTTACCAAGGCGACGATCTCTAGCTGTTCTGAGAGGAAGATCAGCCACACTGGGACTGAGACACGNNCCNNNCTCNTACGGGAGGCAGCAGTGGGGAATATTGCACAATGGGGGAAACCCTGATGCAGCCATGCCGCGTGTGTGAAGAAGGCCTTCGGGTTGTAAAGCACTTTCAGTTGTGAGGAAAAGTTAGTAGTTAATACCTGCTAGCCGTGACGTTAACAACAGAAGAAGCACCGGCTAACTCCGTGCCAGCAGCCGCGGTAATACGGAGGGTGCGAGCGTTAATCGGAATTACTGGGCGTAAAGCGCACGCAGGCGGTTTGTTAAGCTAGATGTGAAAGCCCCGGGCTCAACCTGGGATGGTCATTTAGAACTGGCAGACTAGAGTCTTGGAGAGGGGAGTGGAATTCCAGGTGTAGCGGTGAAATGCGTAGATATCTGGAGGAACATCAGTGGCGAAGGCGACTCCCTGGCCAAAGACTGACGCTCATGTGCGAAAGTGTGGGTAGCGAACAGGATTAGATACCCTGGTAGTCCACACCGTAAACGCTGTCTACTAGCTGTGTGTGTCTTTAAGACGTGCGTAGCGAAGCTAACGCGCTAAGTAGACCGCCTGGGGAGTACGGCCGCAAGGTTAAAACTCAAATGAATTGACGGGGGCCCGCACAAGCGGTGGAGCATGTGGTTTAATTCGATGCAACGCGAAGAACCTTACCTACACTTGACATGCTGAGAAGTTACTAGAGATAGTTTCGTGCCTTCGGGAACTCAGACACAGGTGCTGCATGGCTGTCGTCAGCTCGTGTCGTGAGATGTTGGGTTAAGTCCCGCAACGAGCGCAACCCTTGTCCTTAGTTGCCAGCCTTAAGTTGGGCACTCTAAGGAGACTGCCGGTGACAAACCGGAGGAAGGTGGGGACGACGTCAAGTCATCATGGCCCTTACGTGTAGGGCTACACACGTGCTACAATGGCATTTACAGAGGGAAGCGAGACAGTGATGTGGAGCGGACCCCTTAAAGAATGTCGTAGTCCGGATTGGAGTCTGCAACTCGACTCCATGAAGTCGGAATCGCTAGTAATCGCAGGTCAGAATACTGCGGTGAATACGTTCCCGGGCCTTGTACACACCGCCCGTCACACCATGGGAGTGGGATGCAAAAGAAGTANT
>GY768
GGCTACNNATGCAGTCGACGGTAACATTTCTAGCTTGCTAGAAGATGACGAGTGGCGGACGGGTGAGTAATGCTTGGGAACTTGCCTTTGCGAGGGGGATAACAGTTGGAAACGACTGCTAATACCGCATAATGTCTTCGGACCAAACGGGGCTTCGGCTCCGGCGCAAAGAGAGGCCCAAGTGAGATTAGCTAGTTGGTAAGGTAACGGCTTACCAAGGCGACGATCTCTAGCTGTTCTGAGAGGAAGATCAGCCACACTGGGACTGAGACACGGCCCAGACTCCTACGGGAGGCAGCAGTGGGGAATATTGCACAATGGGGGAAACCCTGATGCAGCCATGCCGCGTGTGTGAAGAAGGCCTTCGGGTTGTAAAGCACTTTCAGTTGTGAGGAAAAGTTAGTAGTTAATACCTNGCTAGCCGTGACGTTAACAACAGAAGAAGCACCGGCTAACTTCCGTGCCAGCAGCCGCGGTAATACGGAGGGTGCGAGCGTTAATCGGAATTACTGGGCGTAAAGCGCACGCAGGCGGTTTGTTAAGCTAGATGTGAAAGCCCCGGGCTCAACCTGGGATGGTCATTTAGAACTGGCAGACTAGAGTCTTGGAGAGGGGAGTGGAATTCCAGGTGTAGCGGTGAAATGCGTAGATATCTGGAGGAACATCAGTGGCGAAGGCGACTCCCTGGCCAAAGACTGACGCTCATGTGCGAAAGTGTGGGTAGCGAACAGGATTAGATACCCTGGTAGTCCACACCGTAAACGCTGTCTACTAGCTGTGTGTGCCTTTAAGGCGTGCGTAGCGAAGCTAACGCGCTAAGTAGACCGCCTGGGGAGTACGGCCGCAAGGTTAAAACTCAAATGAATTGACGGGGGCCCGCACAAGCGGTGGAGCATGTGGTTTAATTCGATGCAACGCGAAGAACCTTACCTACACTTGACATGCTGAGAAGTTWCTAGAGATAGTTTCGTGCCTTCGGGAACTCAGACACAGGTGCTGCATGGCTGTCGTCAGCTCGTGTCGTGAGATGTTGGGTTAAGTCCCGCAACGAGCGCAACCCTTGTCCTTAGTTGCCAGCCTTAAGTTGGGCACTCTAAGGAGACTGCCGGTGACAAACCGGAGGAAGGTGGGGACGACGTCAAGTCATCATGGCCCTTACGTGTAGGGCTACACACGTGCTACAATGGCATTTACAGAGGGAAGCGAGACAGTGATGTGGAGCGGACCCCTTAAAGAATGTCGTAGTCCGGATTGGAGTCTGCAACTCGACTCCATGAAGTCGGAATCGCTAGTAATCGCAGGTCAGAATACTGCGGTGAATACGTTCCCGGGCCTTGTACACACCGCCCGTCACACCATGGGAGTGGGATGCAAAAGAAGTAGTTAGTCTAAAACCTTCGGAGGGACGATACCNT
>GY769
GCTACNNATGCAGTCGACGGTAACATTTCTAGCTTGCTAGAAGATGACGAGTGGCGGACGGGTGAGTAATGCTTGGGAACTTGCCTTTGCGAGGGGGATAACAGTTGGAAACGACTGCTAATACCGCATAATGTCTTCGGACCAAACGGGGCTTCGGCTCCGGCGCAAAGAGAGGCCCAAGTGAGATTAGCTAGTTGGTAAGGTAACGGCTTACCAAGGCGACGATCTCTAGCTGTTCTGAGAGGAAGATCAGCCACACTGGGACTGAGACACGGCCCAGACTCCTACGGGAGGCAGCAGTGGGGAATATTGCACAATGGGGGAAACCCTGATGCAGCCATGCCGCGTGTGTGAAGAAGGCCTTCGGGTTGTAAAGCACTTTCAGTTKTGAGGAAAAGTTAGTAGTTAATACCTGCTAGCCGTGACGTTAMCAACAGAAGAAGCACCGGCTAACTCCGTGCCAGCAGCCGCGGTAATACGGAGGGTGCGAGCGTTAATCGGAATTACTGGGCGTAAAGCGCACGCAGGCGGTTTGTTAAGCTAGATGTGAAAGCCCCGGGCTCAACCTGGGATGGTCATTTAGAACTGGCAGACTAGAGTCTTGGAGAGGGGAGTGGAATTCCAGGTGTAGCGGTGAAATGCGTAGATATCTGGAGGAACATCAGTGGCGAAGGCGACTCCCTGGCCAAAGACTGACGCTCATGTGCGAAAGTGTGGGTAGCGAACAGGATTAGATACCCTGGTAGTCCACACCGTAAACGCTGTCTACTAGCTGTGTGTGCCTTTAAGGCGTGCGTAGCGAAGCTAACGCGCTAAGTAGACCGCCTGGGGAGTACGGCCGCAAGGTTAAAACTCAAATGAATTGACGGGGGCCCGCACAAGCGGTGGAGCATGTGGTTTAATTCGATGCAACGCGAAGAACCTTACCTACACTTGACATGCTGAGAAGTTACTAGAGATAGTTTCGTGCCTTCGGGAACTCAGACACAGGTGCTGCATGGCTGTCGTCAGCTCGTGTCGTGAGATGTTGGGTTAAGTCCCGCAACGAGCGCAACCCTTGTCCTTAGTTGCCAGCCTTAAGTTGGGCACTCTAAGGAGACTGCCGGTGACAAACCGGAGGAAGGTGGGGACGACGTCAAGTCATCATGGCCCTTACGTGTAGGGCTACACACGTGCTACAATGGCATTTACAGAGGGAAGCGAGACAGTGATGTGGAGCGGACCCCTTAAAGAATGTCGTAGTCCGGATTGGAGTCTGCAACTCGACTCCATGAAGTCGGAATCGCTAGTAATCGCAGGTCAGAATACTGCGGTGAATACGTTCCCGGGCCTTGTACACACCGCCCGTCACACCATGGGAGTGGGATGCAAAAGAAGTAGTTAGTCTAAACCTTCNNGAGGACGATACCC
>GY786
CAATTGACGTTACCNNCAGAAGAAGCACCGGCTAACTCCGTGCCAGCAGCCGCGGTAATACGGAGGGNGCAAGCGTTAATCGGAATTACTGGGCGTAAAGCGCACGCAGGCGGTCTGTCAAGTCGGATGTGAAATCCCCGGGCTCAACCTGGGAACTGCATTCGAAACTGGCAGGCTAGAGTCTTGTAGAGGGGGGTAGAATTCCAGGTGTAGCGGTGAAATGCGTAGAGATCTGGAGGAATACCGGTGGCGAAGGCGGCCCCCTGGACAAAGACTGACGCTCAGGTGCGAAAGCGTGGGGAGCAAACAGGATTAGATACCCTGGTAGTCCACGCCGTAAACGATGTCGACWTRGAGSTTGCTSYCSGKTGASGMGTGGCGKWCSGGNGAGCTAACGYGTTMWGTCRNACYGCCTGAKGGAGTACSGCCGCAAGGTTAAAACTCAAATGAATTGACGGGGGCCCGCACAAGCGGTGGAGCATGTGGTTTAATTCGATGCAACGCGAAGAACCTTACCTACTCTTGACATCCAGAGAACTTNNCAGAGATGNNTTGGTGCCTTCGGGAACTCTGAGACAGGTGCTGCATGGCTGTCGTCAGCTCGTGTTGTGAAATGTTGGGTTAAGTCCCGCAACGAGCGCAACCCTTATCCTTTGTTGCCAGCGGTTAGGCCGGGAACTCAAAGGAGACTGCCAGTGATAAACTGGAGGAAGGTGGGGATGACGTCAAGTCATCATGGCCCTTACGAGTAGGGCTACACACGTGCTACAATGGCGCATACAAAGAGAAGCGACCTCGCGAGAGCAAGCGGACCTCATAAAGTGCGTCGTAGTCCGGATTGGAGTCTGCAACTCGACTCCATGAAGTCGGAATCGCTAGTAATCGTAGATCAGAATGCTACGGTGAATACGTTCCCGGGCCTTGTACACACCGCCCGTCACACCATGGGAGTGGGNNNAAAAGAAGTANTNTAGCTTAACCTTC
>GY787
AGCTANCACATGCAGTCGAGCGGTAACAGAGAGTAGCTTGCTACTTTGCTGACGAGCGGCGGACGGGTGAGTAATGCTTGGGAATATGCCTTATGGTGGGGGACAACAGTTGGAAACGACTGCTAATACCGCATGATGTCTACGGACCAAAGTGGGGGACCTTCGGGCCTCACGCCATAAGATTAGCCCAAGTGGGATTAGCTAGTTGGTGAGGTAATGGCTCACCAAGGCGACGATCCCTAGCTGGTTTGAGAGGATGATCAGCCACACTGGGACTGAGACACNNNNCAAANTCNTACGGGAGGCAGCAGTGGGGAATATTGCACAATGGGCGCAAGCCTGATGCAGCCATGCCGCGTGTGTGAAGAAGGCCTTCGGGTTGTAAAGCACTTTCAGTAAGGAGGAAAGGTTAAGTGTTAATAGCACTTAGCTGTGACGTTACTTACAGAAGAAGCACCGGCTAACTCCGTGCCAGCAGCCGCGGTAATACGGAGGGTGCGAGCGTTAATCGGAATTACTGGGCGTAAAGCGTACGCAGGCGGTTTGTTAAGCGAGATGTGAAAGCCCCGGGCTCAACCTGGGAACTGCATTTCGAACTGGCAAACTAGAGTGTGATAGAGGGTGGTAGAATTTCAGGTGTAGCGGTGAAATGCGTAGAGATCTGAAGGAATACCGATGGCGAAGGCAGCCACCTGGGTCAACACTGACGCTCATGTACGAAAGCGTGGGGAGCAAACAGGATTAGATACCCTGGTAGTCCACGCCGTAAACGATGTCTACTAGAAGCTCGACTCTTCGGAGTTGTTTTTCAAAGCTAACGCATTAAGTAGACCGCCTGGGGAGTACGGCCGCAAGGTTAAAACTCANAATGAATTGACGGGGGCCCGCACAAGCGGTGGAGCATGTGGTTTAATTCGATGCAACGCGAAGAACCTTACCTACACTTGACATACAGAGAACTTACCAGAGATGGTTTGGTGCCTTCGGGAACTCTGATACAGGTGCTGCATGGCTGTCGTCAGCTCGTGTTGTGAGATGTTGGGTTAAGTCCCGCAACGAGCGCAACCCCTATCCTTAGTTGCCAGCGATTCGGTCGGGAACTCTAAGGAGACTGCCGGTGATAAACCGGAGGAAGGTGGGGACGACGTCAAGTCATCATGGCCCTTACGTGTAGGGCTACACACGTGCTACAATGGCGCATACAGAGTGCTGCGAACCTGCGAGGGTAAGCGAATCACTTAAAGTGCGTCGTAGTCCGGATTGGAGTCTGCAACTCGACTCCATGAAGTCGGAATCGCTAGTAATCGCATATCAGAATGATGCGGTGAATACGTTCCCGGGCCTTGTACACACCGCCCGTCACACCATGGGAGTGGGTTGCTCCAGAAGTGG
>GY788
TAGTTANNCCTGCTAGCNNNNCGTTACAACAGAAGAAGCNCCGGCTAANTCCGTNCCAGCAGCCGCGGTAANACGGNGGGTGCGAGCGTTAATCGGAATTACTGGGCGTAWAGCGCAYGCAGKCGGTWYGKTAASMTAGATNGTGMWWGCNNCYCGGKSWCRASYKGCGGACKGGTSAKTWAKRMYTGGSAGACTAGWGYCTTKGMGAGGGGAGTGGAATWMCAGKTGGWARCGASTGCTAATAYCGCRTAGATRTCTGRMGGAMCAWMMGKGGCKWAGGCGACTCCCTGGCGCAAAGACTGASGCYCAWGTGCGARAGTGTRGSTAGTTSGWACAGGAWWAGRTACCCTGGTAGTCCACACCGKMAACGCTRTCTACTAGCTGTTTSTGACTTKAAGWMGTGAKYAGCSAMRCTGGAACTGCGCYAMGKAGACCGCCTGGGGAGTACGGCCGCAAGGTTAAAACTCAAATGAATTGACGGGGGCCCGCACAAGCGGTGGAGCATGTGGTTTAATTCGATGCAACGCGAAGAACCTTACCTACACTTGACATGCAGAGAACTTTCCAGAGATGGATTGGTGCCTTCGGGAACTCTGACACAGGTGCTGCATGGCTGTCGTCAGCTCGTGTCGTGAGATGTTGGGTTAAGTCCCGCAACGAGCGCAACCCTTGTCCTTAGTTGCCAGCATTCAGTTGGGCACTCTAAGGAGACTGCCGGTGACAAACCGGAGGAAGGTGGGGACGACGTCAAGTCATCATGGCCCTTACGTGTAGGGCTACACACGTGCTACAATGGCATTTACAGAGGGAAGCGAGACAGTGATGTGGAGCGGACCCCTTAAAGAATGTCGTAGTCCGGATTGGAGTCTGCAACTCGACTCCATGAAGTCGGAATCGCTAGTAATCGCAGGTCAGAATACTGCGGTGAATACGTTCCCGGGCCTTGTACACACCGCCCGTCACACCATGGGAGTGGGATGCAAAAGAAGTANTATAG
>GY791
AGCAGCCGCGGTNATACGNNNGGTGCGAGCGTTAATNNGAATTACTGGGCGTAAAGCGTACGCAGGCGGTTTGTTAANCNAGATGTGAAAGCCCCGGGCTCAACCTGGGAACTGCATTTCGAACTGGCAAACTAGAGTNTGATAGANNGTGGTAGAATTTCAGGTGTAGCGGTGAAATGCGTAGAGATCTGAAGGAATACCGATGGCGAAGGCAGCCACCTGGGTCAACACTGACGCTCATGTACGAAAGCGTGGGGAGCAAACAGGATTAGATACCCTKGYAGTCSACGCCGKAAACGATGTCTACTAGRWGCTYGCNYCTTYGGACTTGTYKWKCAARGCKRACGCRKTRAGTAGACYGCCTKGGGARTACKGCCKYAWGGTTRRRRSWCAAAYGARTTGRMGRRSGMCYGCAYAAGCGGTRSMGCATGWKGTYTAATTCGRWSCAAMGYGRRGAACCTTCGGRCCTACACTTGMCATACAGAGAACTTAGCCMRAGWKGGWTTRGYKMSTTCGGKRACTCTGRTAMWGGYKCWSCATGGCTGWCGATCASCTMGNTGKTKTGAGAKGWTGGGWTMAGYCMCRCARSGACTGMGCAACGNNCCCTACTCCTTAGTTGCCAGCGATTCGGTCGGGAACTCTAAGGAGACTGCCGGTGATAAACCGGAGGAAGGTGGGGACGACGTCAAGTCATCATGGCCCTTACGTGTAGGGCTACACACGTGCTACAATGGCGCATACAGAGTGCTGCGAACCTGCGAGGGTAAGCGAATCACTTAAAGTGCGTCGTAGTCCGGATTGGAGTCTGCAACTCGACTCCATGAAGTCGGAATCGCTAGTAATCGCGTATCAGAATGACGCGGTGAATACGTTCCCGGGCCTTGTACACACCGCCCGTCACACCATGGGAGTGGGNTCTCCAGAAGTGGATAGTCTAACCTTC
>GY797
ACANGCAGTCGAGCGGNAACGAAGAGGTGCTTGCACCTCTGGCGTCGAGCGGCGGACGGGTGAGTAATGCTTGGGAATATGCCTTATGGTGGGGGACAACAGTTGGAAACGACTGCTAATACCGCATGATGTCTACGGACCAAAGTGGGGGACCTTCGGGCCTCACGCCATAAGATTAGCCCAAGTGGGATTAGCTAGTTGGTGAGGTAATGGCTCACCAAGGCGACGATCCCTAGCTGGTTTGAGAGGATGATCAGCCACACTGGGACTGAGACACGGCCCAGACTCCTACGGGAGGCAGCAGTGGGGAATATTGCACAATGGGCGCAAGCCTGATGCAGCCATGCCGCGTGTGTGAAGAAGGCCTTCGGGTTGTAAAGCACTTTCMGTAAGGAGGAAAGGTTAAGTGTTAATAGCACTTAGCTGTGACGTTACTTACAGAAGAAGCACCGGCTAACTYCGTGCCAGCAGCCGCGGTAATACGGAGGGTGCGAGCGTTAATCGGAATTACTGGGCGTAAAGCGTACGCAGGCGGTTTGTTAAGCGAGATGTGAAAGCCCCGGGCTCAACCTGGGAACTGCATTTCGAACTGGCAAACTAGAGTGTGATAGAGGGTGGTAGAATTTCAGGTGTAGCGGTGAAATGCGTAGAGATCTGAAGGAATACCGATGGCGAAGGCAGCCACCTGGGTCAACACTGACGCTCATGTACGAAAGCGTGGGGAGSMAACAGGATTAGATACCCTGGTAGTCCACGCCGTAAACGATGTCTACTAGAAGCTCGGGTCTTCGGACTTGTTTTTCAAAGCTAACGCATTAAGTAGACCGCCTGGGGAGTACGGCCGCAAGGTTAAAACTCAAATGAATTGACGGGGGCCCGCACAAGCGGTGGAGCATGTGGTTTAATTCGATGCAACGCGAAGAACCTTACCTACACTTGACATACAGAGAACTTACCAGAGATGGTTTGGTGCCTTCGGGAACTCTGATACAGGTGCTGCATGGCTGTCGTCAGCTCGTGTTGTGAGATGTTGGGTTAAGTCCCGCAACGAGCGCAACCCCTATCCTTAGTTGCCAGCGATTCGGTCGGGAACTCTAAGGAGACTGCCGGTGATAAACCGGAGGAAGGTGGGGACGACGTCAAGTCATCATGGCCCTTACGTGTAGGGCTACACACGTGCTACAATGGCGCATACAGAGTGCTGCGAACCTGCGAGGGTAAGCGAATCACTTAAAGTGCGTCGTAGTCCGGATTGGAGTCTGCAACTCGACTCCATGAAGTCGGAATCGCTAGTAATCGCATATCAGAATGATGCGGTGAATACGTTCCCGGGCCTTGTACACACCGCCCGTCACACCATGGGAGTGGGTTGCTCCAGAAGTGGATAGTCTAACCTCGGAGGGAC
>HE799
CCTTCGGGNTTGTAAAGCACTTTCANCAGTGAGGAAGGCGGGTNCNTTAATAGCGTGCTCGTTTGACGTTAGCTGCAGAAGAAGCACCGGCTAACTCCGTGCCAGCAGCCGCGGTAATACGGAGGGTGCGAGCGTTAATCGGAATTACTGGGCGTAAAGCGCATGCAGGTGGTNTGTTAAGTCAGATGTGAAAGCCCGGGGCTCAACCTCGGAATAGCATTTGAAACTGGCAGACTAGAGTACTGTAGAGGGGGGTAGAATTTCAGGTGTAGCGGTGAAATGCGTAGAGATCTGAAGGAATACCGGTGGCGAAGGCGGCCCCCTGGACAGATACTGACACTCAGATGCGAAAGCGTGGGGAGCAAACAGGATTAGATACCCTGGTAGTCCACGCCGTAAACGATGTCTACTTGGAGGTTGTGGCCTTGAGCCGTGGCTTTCGGAGCTAACGCGTTAAGTAGACCGCCTGGGGAGTACGGTCGCAAGATTAAAACTCAAATGAATTGACGGGGGCCCGCACAAGCGGTGGAGCATGTGGTTTAATTCGATGCAACGCGAAGAACCTTACCTACTCTTGACATCCAGAGAACTTTCCAGAGATGGATTGGTGCCTTCGGGAACTCTGAGACAGGTGCTGCATGGCTGTCGTCAGCTCGTGTTGTGAAATGTTGGGTTAAGTCCCGCAACGAGCGCAACCCTTATCCTTGTTTGCCAGCGAGTWATGTCKGRAMCTYCRGGGAGACGATRMCGGYGATMRASCGGMGGACRGGTGRGKACGAYGYCWAGTSAWCATKGCCCTKAYGWGTRGGGMTAMMCAYKKGMWACRATGGCKMATACMGMRKGMKGCCWACKTGCSAAAGTGAGCGAATCCCAAAAAGTGCGTCGTAGTCCGGATTGGAGTCTGCAACTCGACTCCATGAAGTCGGAATCGCTAGTAATCGTGGATCAGAATGCCACGGTGAATACGTTCCCGGGCCTTGTACACACCGCCCGTCACACCATGGGAG
>HE801
anatGCaGTCgagCGgaAAcGAGttatCTGaaCCTTCGGggaAcGATAacGGCGTCGAGCGGCGgacGGGTGAGtaATGCcTaGgAAATTGCCCTGATGTGGGGGATAACCATTGGAAACGAtggCTAATACCGCATGATGcCTACGGGCCAAAGAGGGGgacCTTCGGGCCTCtCGCGTCAGGATATGCCTAGGTgGGATTAGCtAGTtgGTGAGGTAAGggctCaCCAAGGCgACGATCCCTAGCTGGTCTGAGAGGATGATCAgCCACACTGGAACTGAgaCACggtCCaAaCnnntACGGGAGGCAGCAGTGGGGAATATTGCACAATGGGCGCAAGCCTGATGCAGCCATGCCGCGTGTGTGAAGAannCTTCGGGTTGTaaAgccTTtcntCggagGAAggggTGtaGTTAATAGCngattATTTgagtaGCgaaGAAGAannCCGGCTAACTCCGTgcaGCAGCCGCGGtatACGGAGgggCGAGCGttaAtCggaaTTACTGggcgTAAagCGcatncAgGtgtTTGTTaagnAGATGTGAagccCGGGCTcACCTCGGAATagctTTgaaCTggcaacTAGagaCTGTagaGGGggTag
>MA883
CNNGCAGTCGAGCGGTAACAGANAGTAGCTTGCTACTTTGCTGACGAGCGGCGGACGGGTGAGTAATGCTTGGGAACATGCCTTGAGGTGGGGGACAACAGTTGGAAACGACTGCTAATACCGCATAATGTCTACGGACCAAAGGGGGCTTCGGCTCTCGCCTTTAGATTGGCCCAAGTGGGATTAGCTAGTTGGTGAGGTAATGGCTCACCAAGGCAACGATCCCTAGCTGGTTTGAGAGGATGATCAGCCACACTGGGACTGAGACACGGCCCAGACTNNTACGGGAGGCAGCAGTGGGGAATATTGCACAATGGGCGCAAGCCTGATGCAGCCATGCCGCGTGKGTGAAGAAGGCCTTCGGGTTGTAAAGCACTTTCAGTCAGGAGGAAAGGTTAGTAGTTAATACCTGCTAGCTGTGACGTTACTGACAGAAGAAGCACCGGCTAACTCCGTGCCAGCAGCCGCGGTAATACGGAGGGTGCGAGCGTTAATCGGAATTACTGGGCGTAAAGCGTACGCAGGCGGTTTGTTAAGCGAGATGTGAAAGCCCCGGGCTCAACCTGGGAACTGCATTTCGAACTGGCAAACTAGAGTGTGATAGAGGGTGGTAGAATTTCAGGTGTAGCGGTGAAATGCGTAGAGATCTGAAGGAATACCGATGGCGAAGGCAGCCACCTGGGTCAACACTGACGCTCATGTACGAAAGCGTGGGGAGCAAACAGGATTAGATACCCTGGTAGTCCACGCCGTAAACGATGTCTACTAGAAGCTCGGAGCCTCGGCTCTGTTTTTCAAAGCTAACGCATTAAGTAGACCGCCTGGGGAGTACGGCCGCAAGGTTAAAACTCAAATGAATTGACGGGGGCCCGCACAAGCGGTGGAGCATGTGGTTTAATTCGATGCAACGCGAAGAACCTTACCTACACTTGACATACAGAGAACTTACCANGAGATGGTTTGGTGCCTTTCGGGAACTCTGATACAGGTGCTGCATGGCTGTCGTCAGCTCGTGTTGTGAGATGTTGGGTTAAGTCCCGCAACGAGCGCAACCCCTATCCTTAGTTGCTAGCAGGTAATGCTGAGAACTCTAAGGAGACTGCCGGTGATAAACCGGAGGAAGGTGGGGACGACGTCAAGTCATCATGGCCCTTACGTGTAGGGCTACACACGTGCTACAATGGCGCATACAGAGTGCTGCGAACTCGCGAGAGTAAGCGAATCACTTAAAGTGCGTCGTAGTCCGGATTGGAGTCTGCAACTCGACTCCATGAAGTCGGAATCGCTAGTAATCGCATATCAGAATGATGCGGTGAATACGTTCCCGGGCCTTGTACACACCGCCCGTCACACCATGGGAGTGGGTTGCTCCAGAAGTAGATAGTCTAACCCTCGGAGACC
>MA885
CNNGCAGTCGAGCGGTACATTTCAAAAGCTTGCTTTTGAAGATGACGAGCGGCGGACGGGTGAGTAATGCCTGGGAATTTGCCCATTTGTGGGGGATAACAGTTGGAAACGACTGCTAATACCGCATACGCCCTACGGGGGAAAGCAGGGGACCTTCGGGCCTTGCGCTGATGGATAAGCCCAGGTGGGATTAGCTAGTAGGTGAGGTAATGGCTCACCTAGGCAACGATCCCTAGCTGGTCTGAGAGGATGATCAGCCACACTGGGACTGAGACACGNNCCANACTCATACGGGAGGCAGCAGTGGGGAATATTGCACAATGGGGGAAACCCTGATGCAGCCATGCCGCGTGTGTGAAGAAGGCCTTCGGGTTGTAAAGCACTTTCAGCGAGGAGGAAAGGGTGTAAGTTAATACCTTACATCTGTGACGTTACTCGCAGAAGAAGCACCGGCTAACTCCGTGCCAGCAGCCGCGGTAATACGGAGGGTGCGAGCGTTAATCGGAATTACTGGGCGTAAAGCGTGCGCAGGCGGTTTGTTAAGCGAGATGTGAAAGCCCCGGGCTCAACCTGGGAACCGCATTTCGAACTGGCAAACTAGAGTCTTGTAGAGGGGGGTAGAATTCCAGGTGTAGCGGTGAAATGCGTAGAGATCTGGAGGAATACCGGTGGCGAAGGCGGCCCCCTGGACAAAGACTGACGCTCAGGCACGAAAGCGTGGGGAGCAAACAGGATTAGATACCCTGGTAGTCCACGCCGTAAACGATGTCTACTCGGAGTTTGGTGTCTTGAACACTGGGCTCTCAAGCTAACGCATTAAGTAGACCGCCTGGGGAGTACGGCCGCAAGGTTAAAACTCAAATGAATTGACGGGGGCCCGCACAAGCGGTGGAGCATGTGGTTTAATTCGATGCAACGCGAAGAACCTTACCTACTCTTGACATCCAGAGAACTTTCCAGAGATGGATTGGTGCCTTCGGGAACTCTGAGACAGGTGCTGCATGGCTGTCGTCAGCTCGTGTTGTGAAATGTTGGGTTAAGTCCCGCAACGAGCGCAACCCCTATCCTTACTTGCCAGCGGGTAATGCCGGGAACTTTAGGGAGACTGCCGGTGATAAACCGGAGGAAGGTGGGGACGACGTCAAGTCATCATGGCCCTTACGAGTAGGGCTACACACGTGCTACAATGGTCGGTACAGAGGGTTGCGAAGCCGCGAGGTGGAGCTAATCTCATAAAGCCGGTCGTAGTCCGGATTGGAGTCTGCAACTCGACTCCATGAAGTCGGAATCGCTAGTAATCGTGGATCAGAATGCCACGGTGAATACGTTCCCGGGCCTTGTACACACCGCCCGTCACACCATGGGAGTGGGCTGCACCAGAAGTNG
>MA886
CTAGCTTGCTANANGATGACGAGTGGCGGACGGGTGAGTAATGCTTGGGAACTTGCCTTTGCGAGGGGGATAACAGTTGGAAACGACTGCTAATACCGCATAATGTCTTCGGACCAAACGGGGCTTCGGCTCCGGCGCAAAGAGAGGCCCAAGTGAGATTAGCTAGTTGGTAAGGTAACGGCTTACCAAGGCGACGATCTCTAGCTGTTCTGAGAGGAAGATCAGCCACACTGGGACTGAGACACGGCCCAGACTCCTACGGGAGGCAGCAGTGGGGAATATTGCACAATGGGGGAAACCCTGATGCAGCCATGCCGCGTGTGTGAAGAAGGCCTTCGGGTTGTAAAGCACTTTCAGTTGTGAGGAAAAGTTAGTAGTTAATACCTGCTAGCCGTGACGTTAACAACAGAAGAAGCACCGGCTAACTCCGTGCCAGCAGCCGCGGTAATACGGAGGGTGCGAGCGTTAATCGGAATTACTGGGCGTAAAGCGCACGCAGGCGGTTTGTTAAGCTAGATGTGAAAGCCCCGGGCTCAACCTGGGATGGTCATTTAGAACTGGCAGACTAGAGTCTTGGAGAGGGGAGTGGAATTCCAGGTGTAGCGGTGAAATGCGTAGATATCTGGAGGAACATCAGTGGCGAAGGCGACTCCCTGGCCAAAGACTGACGCTCATGTGCGAAAGTGTGGGTAGCGAACAGGATTAGATACCCTGGTAGTCCACACCGTAAACGCTGTCTACTAGCTGTGTGTGCCTTTAAGGCGTGCGTAGCGAAGCTAACGCGCTAAGTAGACCGCCTGGGGAGTACGGCCGCAAGGTTAAAACTCAAATGAATTGACGGGGGCCCGCACAAGCGGTGGAGCATGTGGTTTAATTCGATGCAACGCGAAGAACCTTACCTACACTTGACATGCTGAGAAGTTACTAGAGATAGTTTCGTGCCTTCGGGAACTCAGACACAGGTGCTGCATGGCTGTCGTCAGCTCGTGTCGTGAGATGTTGGGTTAAGTCCCGCAACGAGCGCAACCCTTGTCCTTAGTTGCCAGCCTTAAGTTGGGCACTCTAAGGAGACTGCCGGTGACAAACCGGAGGAAGGTGGGGACGACGTCAAGTCATCATGGCCCTTACGTGTAGGGCTACACACGTGCTACAATGGCATTTACAGAGGGAAGCGAGACAGTGATGTGGAGCGGACCCCTTAAAGAATGTCGTAGTCCGGATTGGAGTCTGCAACTCGACTCCATGAAGTCGGAATCGCTAGTAATCGCAGGTCAGAATACTGCGGTGAATACGTTCCCGGGCCTTGTACACACCGCCCGTCACACCATGGGAGTGGGATGCAAAAGAAGTAGTTAGTCTAACCTCGNNAGGACGATACCC
>MA889
CCGGCTAACTCCGTGCCAGCAGCNNCGGTAATACGGNGGGTGCGAGCGTTAATCGGAATTACTGGGCGTAAAGCGCATGCAGGTGGTTCATTAAGTCAGATGTGAAAGCCCGGGGCTCAACCTCGGAACTGCATTTGAAACTGGTGAACTAGAGTACTGTAGAGGGGGSTAGMAYNTGCAGGTSKAGCGGTGAAAYGACASTARMRATCCTKMRGGWRYRYYARTGGGCGWMGAGCGGCSSMCKGGWSAGATAMTGMCTASKMARWTGCSWWRRYGTGGGGAGMWAACAGSATTRGAWACSMTGGCTARTCCACGCCGYAWACGATGYCTACTTGGAGGTTGTGSCMWWGAGCSGKGGCYTTCGGRSCTMWCGCGTYAAGTAKACYGCCTAGGTGGGAKTAGCGGTCGCAAGATTAAAACTCAAATGAATTGACGGGGGCCCGCACAAGCGGTGGAGCATGTGGTTTAATTCGATGCAACGCGAAGAACCTTACCTACTCTTGACATCCAGAGAAGCCAGCGGAGACGCAGGTGTGCCTTCGGGAGCTCTGAGACAGGTGCTGCATGGCTGTCGTCAGCTCGTGTTGTGAAATGTTGGGTTAAGTCCCGCAACGAGCGCAACCCTTATCCTTGTTTGCCAGCGAGTAATGTCGGGAACTCCAGGGAGACTGCCGGTGATAAACCGGAGGAAGGTGGGGACGACGTCAAGTCATCATGGCCCTTACGAGTAGGGCTACACACGTGCTACAATGGCGCATACAGAGGGCAGCAAGCCAGCGATGGTNAGCGAATCCCAAAAAGTGCGTCGTAGTCCGGATTGGAGTCTGCAACTCGACTCCATGAAGTCGGAATCGCTAGTAATCGTAGATCAGAATGCTACGGTGAATACGTTCCCGGGCCTTGTACACACCGCCCGTCACACCATGGGAGTGGGCTGCAAAAGAAGTGGGTAGTTAACCTTCGGGGAGGGACGCTCANNC
>MA893
GCTACNCNTGCAGTCGAGCGGAAACGAGTTATCTGAACCTTCGGGGNACGATAACGGCGTCGAGCGGCGGACGGGTGAGTAATGCCTAGGAAATTGCCCTGATGTGGGGGATAACCATTGGAAACGATGGCTAATACCGCATGATGCCTACGGGCCAAAGAGGGGGACCTTCGGGCCTCTCGCGTCAGGATATGCCTAGGTGGGATTAGCTAGTTGGTGAGGTAAGGGCTCACCAAGGCGACGATCCCTAGCTGGTCTGAGAGGATGATCAGCCACACTGGAACTGAGACACGNTCCAAANNNNTACGGGAGGCAGCAGTGGGGAATATTGCACAATGGGCGCAAGCCTGATGCAGCCATGCCGCGTGTGTGAAGAAGGCCTTCGGGTTGTAAAGCACTTTCAGTCGTGAGGAANNTAGTGTAGTTAATAGCTGCATTATTTGACGTTAGCGACAGAAGAAGCACCGGCTAACTCCGTGCCAGCAGCCGCGGTAATACGGAGGGTGCGAGCGTTAATCGGAATTACTGGGCGTAAAGCGCATGCAGGTGGTTTGTTAAGTCAGATGTGAAAGCCCGGGGCTCAACCTCGGAATAGCATTTGAAACTGGCAGACTAGAGTACTGTAGAGGGGGGTAGAATNTCAGGTGTAGCGGTGAAATGCGTAGAGATCTGAAGGAATACCGGTGGCGAAGGCGGCCCCCTGGACAGATACTGACACTCAGATGCGAAAGCGTGGGGAGCAAACAGGATTAGATACCCTGGTAGTCCACGCCGTAAACGATGTCTACTTGGAGGTTGTGGCCTTGAGCCGTGGCTTTCGGAGCTAACGCGTTAAGTAGACCGCCTGGGGAGTACGGTCGCAAGATTAAAACTCAAATGAATTGACGGGGGCCCGCACAAGCGGTGGAGCATGTGGTTTAATTCGATGCAACGCGAAGAACCTTACCTACTCTTGACATCCAGAGAACTTTCCAGAGATGGATTGGTGCCTTCGGGAACTCTGAGACAGGTGCTGCATGGCTGTCGTCAGCTCGTGTTGTGAAATGTTGGGTTAAGTCCCGCAACGAGCGCAACCCTTATCCTTGTTTGCCAGCGAGTAATGTCGGGAACTCCAGGGAGACTGCCGGTGATAAACCGGAGGAAGGTGGGGACGACGTCAAGTCATCATGGCCCTTACGAGTAGGGCTACACACGTGCTACAATGGCGCATACAGAGGGCGGCCAACTTGCGAAAGTGAGCGAATCCCAAAAAGTGCGTCGTAGTCCGGATTGGAGTCTGCAACTCGACTCCATGAAGTCGGAATCGCTAGTAATCGTGGATCAGAATGCCACGGTGAATACGTTCCCGGGCCTTGTACACACCGCCCGTCACACCATGGGAGTGGGCTGCAAAAGAAGTAGGTAGTTTAACCTTCGGGGGNACGCTACCC
>MA895
ANGCTACNCATGCAGTCGAGCGGTAACAGANAGTAGCTTGCTACTTTGCTGACGAGCGGCGGACGGGTGAGTAATGCTTGGGAATATGCCTTATGGTGGGGGACAACAGTTGGAAACGACTGCTAATACCGCATGATGTCTTTGGACCAAAGTGGGGGACCTTCGGGCCTCACGCCATAAGATTAGCCCAAGTGGGATTAGCTAGTTGGTGAGGTAATGGCTCACCAAGGCGACGATCCCTAGCTGGTTTGAGAGGATGATCAGCCACACTGGGACTGAGACACGGCCCANACTNNTACGGGAGGCAGCAGTGGGGAATATTGCACAATGGGCGCAAGCCTGATGCAGCCATGCCGCGTGTGTGAAGAAGGCCTTCGGGTTGTAAAGCACTTTCAGTAAGGAGGAAAGGTTAAGTGTTAATAGCACTTAGCTGTGACGTTACTTACAGAAGAAGCACCGGCTAACTCCGTGCCAGCAGCCGCGGTAATACGGNAGGGTGCGAGCGTTAATCGGAATTACTGGGCGTAAAGCGTACGCAGGCGGTTTGTTAAGCGAGATGTGAAAGCCCCGGGCTCAACCTGGGAACTGCATTTCGAACTGGCAAACTAGAGTGTGATAGAGGGTGGTAGAATTTCAGGTGTAGCGGTGAAATGCGTAGAGATCTGAAGGAATACCGATGGCGAAGGCAGCCACCTGGGTCAACACTGACGCTCATGTACGAAAGCGTGGGGAGCAAACAGGATTAGATACCCTGGTAGTCCACGCCGTAAACGATGTCTACTAGAAGCTCGACTCTTCGGAGTTGTTTTTCAAAGCTAACGCATTAAGTAGACCGCCTGGGGAGTACGGCCGCAAGGTTAAAACTCAAATGAATTGACGGGGGCCCGCACAAGCGGTGGAGCATGTGGTTTAATTCGATGCAACGCGAAGAACCTTACCTACACTTGACATACAGAGAACTTACCAGAGATGGTTTGGTGCCTTCGGGAACTCTGATACAGGTGCTGCATGGCTGTCGTCAGCTCGTGTTGTGAGATGTTGGGTTAAGTCCCGCAACGAGCGCAACCCCTATCCTTAGTTGCCAGCGATTCGGTCGGGAACTCTAAGGAGACTGCCGGTGATAAACCGGAGGAAGGTGGGGACGACGTCAAGTCATCATGGCCCTTACGTGTAGGGCTACACACGTGCTACAATGGCGCATACAGAGTGCTGCGAACCTGCGAGGGTAAGCGAATCACTTAAAGTGCGTCGTAGTCCGGATTGGAGTCTGCAACTCGACTCCATGAAGTCGGAATCGCTAGTAATCGCGTATCAGAATGACGCGGTGAATACGTTCCCGGGCCTTGTACACACCGCCCGTCACACCATGGGAGTGGGTTGCTCCAGAAGTGGNTA
>MA896B
AGTTGGAAACGACTGCTAATACCGAATAATGTCTTCGGACCATACGCCCCTTCGACTCCCGCGCACAGAGAGGCCCACCCGAGATTACCTAGTTGGTAAGGTAACGGCTTACCAAGGCGACGATCTCTATCTGTTCTGAGAGGAACACCACCCACACTGGAACTGAGCCACACAAAAAAATATAMAACSGGASSCASYWGTRRRKAATWTTSCMCAATGRGRGAMACCCTGAWGCMKCCMTGCCGCGTGTWWGAAGAASGCCTTCGGGKTGTAMWKCACTTTCAGTTGWGARSAAAAGYTAGTAGTTAATACCTGCTAGCCGTGACGTTAACAACAGAAGAAGCACAMSKMTAACTCCGTGCCAGCAGCCGCGKTAAKACGGAGGGWGCGAGCKTTAATCGSAATTACTGKRMRTAAAGCGCACGCAGGCKKTTTGTTAAGCTAGATRTGAMASCCCCGKGCTCAACCTGGGATGKTCATTTAGAACTGGCAGACTAGAGTCTTGGAGAGGSGASTGSAATTCCAGGTGTAGMGRWGAAATGCRTAGATMTCTGRAGGAACWKCAGWGGMGAAGGCSACTCCCTGRMCAAAGACTGAMGCTCATGWGMGAAAGTGTGGGYAGCGAACAGGATTASATACYCTGGWAGTCCACACCGTAAACGCTGTCTACKAGCTGTGTGTGYCTTTRAGRCGTGCGTAGCGAAGCTAACGCGCTAAGKAGACCGCCTGGGGAGTACGGCCGCAAGGTTAAAACTCAAATGAATTGACSGGKGCCCGCACAAGCGGTGGAGCATKTRGTTTAATTCGATGCAACGCGAARMACCTTMCCTACACTTGACRTGCTGAGAAGTTACTAGAGATASYTTCGTGCCTTCSGRAACTMAGACACAGGTGCTGCATGGCTGWCKYCAGCTCGTGTCGKGAGATGTTRGGYTAARTCCCGCAACGAGCGYWAYCYTTGTCCTTAGTTGCCAGCCTTAAGTTGGGCMCYCTAAGGAGAMTGCCGGTGAMAAAMCGGAGGAAGRTGGGKAMGACGTYAAGTCATCATGGCCCTTACGTGTAGGGCYACACAMGTGCTACAATGGSATTTACARARGGAAGSGAGACAGTKATGTGRAGCGGACCCCTTAAAGRATGTYGTAGTCCGGATTGGAGTCTGCAACTCGACTCCATGAAGTCGGAATCGCTAGTAATCGCAGGTCAGAATACTGCGGTGAATACGTTCCCGGGCCTTGTACACACCGCCCGTCACACCATGGGAGTGGGATGCAAAAGAAGTA
>MA896C
GCAACTCTGAACNAGCCATGCCNNNTGCAGGAANNCTGCCCTATGGGTTGTAAACTGCTTTTATACAGGAAGAAACTTAGTTACGTGTAACTAACTGACGGNACTGTAAGAATAAGNNCCGGCTAACTCCGTGCCAGCAGCCGCGGTAATNCGGAGGGTGCAAGCGTTATCCGGAATCATTGGGTTTAAAGGGTCCGCAGGCGGTCAATTAAGTCAGAGGTGAAATCCCATAGCTTAACTATGGAACTGCCTNTGATACTGGTTGACTTGAGTTATACGGAAGTAGATAGAATAAGTAGTGTAGCGGTGACNAAWGCWTRSWTWTTWSYTAGAMKACCGATTGCGAACGGNCRSKCTACTACGTATANWATCTGMCTTGYWCATGGASGAWAGCSTGGKKAGMRAWSARGATTAGATACCCTGGTAGTCCAYRMYGTWRACGAWGTGRCAYYAKTTKTTGGGATTTATCTCAGTGACTAAGCGAAAGTGATAAGTGTCCCACCTGGGGAGTACGATCGCAAGATTGAAACTCAAAGGAATTGACGGGGGCCCGCACAAGCGGTGGAGCATGTGGTTTAATTCGATGATACGCGAGGAACCTTACCAGGGCTTAAATGTAGAGTGACAGGGGTAGAGATACCTTTTTCTTCGGACACTTTACAAGGTGCTGCATGGTTGTCGTCAGCTCGTGCCGTGAGGTGTCAGGTTAAGTCCTATAACGAGCGCAACCCCTATCGTTAGTTGCTAGCAGGTAATGCTGAGGACTCTAGCGAGACTGCCGGTGCAAACCGAGAGGAAGGTGGGGATGACGTCAAATCATCACGGCCCTTACGTCCTGGGCTACACACGTGCTACAATGGTATGGACAATGAGCAGCCACAACGCGAGTTGGAGCGAATCTATAAACCATATCACAGTTCGGATCGGAGTCTGCAACTCGACTCCGTGAAGCTGGAATCGCTAGTAATCGGATATCAGCCATGATCCGGTGAATACGTTCCCGGGCCTTGTACACACCGCCCGTCAAGCCATGGAAGCTGGGGGTC
>MA907C
GAANAAGGCCTTCGGGTTGTAAAGCACTTNCAGTAAGGAGGAAAGGTTAAGTGTTAATAGCACTTAGCTGTGACGTTACTTACAGAAGAAGCACCGGCTAACTCCGTGCCAGCAGCCGCGGTAATACGGAGGGTGCGAGCGTTAATCGGAATTACTGGGCGTAAAGCGTACGCAGGCGGTTTGTTAAGCGAGATGTGAAAGCCCCGGGCTCAACCTGGGAACTGCATTTCGAACTGGCAAACTAGAGTGTGATAGAGGGTGGTAGAATTTCAGGTGTAGCGGTGAAATGCGTAGAGATCTGAAGGAATACCGATGGCGAAGGCAGCCACCTGGGTCAACACTGACGCTCATGTACGAAAGCGTGGGGAGCAAACAGGATTAGATACCCTGGTAGTCCACGCCGTAAACGATGTCTACTAGAAGCTCGACTCTTCGGAGTTGTTTTTCAAAGCTAACGCATKMAGTMGACCGCCTGGGGAGTANCRGCCRSWAGSTTRMWACTCAAWTGAAYTGACGRGSGCSCGSACRRGYGAGTRRWGCWTGTGGWWTAWKYCTKATGSWRCGSGAASAACASTTRSMWACGACTKSWMATACMGCATGATGWCTTTGGACCARAGATGGTTTGGKRCCTTCGGGAMCTCAYGCCATACAGAKTAGCTSCATRGCTGKSRTYAGCTMGTGTKGTGAGRTRWTGGGTTAASTCMCGCAACGAGCGACRAYCCCTATSCTKRKTTGMSAGCGATTCGRTCGGSMACWCTAAGGAGACTGANNCACNNCSSWGATANNAACSGGAGGMAGCAGTGGGGAMKACKTSMAGTCATCATGNNCGCAAGCCTKAYGYGTAGGGCTACACACGTGCTACAATGGCGCATACAGAGTGCTGCGAACCTGCGAGGGTAAGCGAATCACTTAAAGTGCGTCGTAGTCCGGATTGGAGTCTGCAACTCGACTCCATGAAGTCGGAATCGCTAGTAATCGCGTATCAGAATGACGCGGTGAATACGTTCCCGGGCCTTGTACACACCGCCCGTCACACCATGGGAGTGGGTTGCTCCAGAAGTGGATAGTCTACCTNCGGAGACGTC
>MS915
GGGCTANCNTGCAGTCGAGCGGAAACGAAAGAGGTGCTTGCACCTNNGGCGTCGAGCGGCGGACGGGTGAGTAATGCTTGGGAATATGCCTTATGGTGGGGGACAACAGTTGGAAACGACTGCTAATACCGCATGATGTCTACGGACCAAAGTGGGGGACCTTCGGGCCTCACGCCATAAGATTAGCCCAAGTGGGATTAGCTAGTTGGTGAGGTAATGGCTCACCAAGGCGACGATCCCTAGCTGGTTTGAGAGGATGATCAGCCACACTGGGACTGAGACACGGCCCAGACTCCTACGGGAGGCAGCAGTGGGGAATATTGCACAATGGGCGCAAGCCTGATGCAGCCATGCCGCGTGTGTGAAGAAGGCCTTCGGGTTGTAAAGCACTTTCAGTAAGGAGGAAAGGTTAAGTGTTAATAGCACTTTAGCTGTGACGTTACTTACAGAAGAAGCACCGGCTAACTCCGTGCCAGCAGCCGCGGTAATACGGAGGGTGCGAGCGTTAATCGGAATTACTGGGCGTAAAGCGTACGCAGGCGGTTTGTTAAGCGAGATGTGAAAGCCCCGGGCTCAACCTGGGAACTGCATTTCGAACTGGCAAACTAGAGTGTGATAGAGGGTGGTAGAATTTCAGGTGTAGCGGTGAAATGCGTAGAGATCTGAAGGAATACCGATGGCGAAGGCAGCCACCTGGGTCAACACTGACGCTCATGTACGAAAGCGTGGGGAGCAAACAGGATTAGATACCCTGGTAGTCCACGCCGTAAACGATGTCTACTAGAAGCTCGGGTCTTCGGACTTGTTTTTCAAAGCTAACGCATTAAGTAGACCGCCTGGGGAGTACGGCCGCAAGGTTAAAACTCAAATGAATTGACGGGGGCCCGCACAAGCGGTGGAGCATGTGGTTTAATTCGATGCAACGCGAAGAACCTTACCTACACTTGACWTACRGAGRACTTACCAGAGATGGTTTGGTGCCTTCGGGAACTCTGATACAGGTGCTGCATGGCTGTCGTCAGCTCGTGTTGTGANGATGTTGGGTTAAGTCCCGCAACGAGCGCAACCCCTATCCTTAGTTGCCAGCGATTCGGTCGGGAACTCTAAGGAGACTGCCGGTGATAAACCGGAGGAAGGTGGGGACGACGTCAAGTCATCATGGCCCTTACGTGTAGGGCTACACACGTGCTACAATGGCGCATACAGAGTGCTGCGAACCTGCGAGGGTAAGCGAATCACTTAAAGTGCGTCGTAGTCCGGATTGGAGTCTGCAACTCGACTCCATGAAGTCGGAATCGCTAGTAATCGCGTATCAGAATGACGCGGTGAATACGTTCCCGGGCCTTGTACACACCGCCCGTCACACCATGGGAGTGGGTGCTCCAGAAGTGGATAGTCTAACCTCG
>MS919
ANGGCTACNCATGCAGTCGAGCGGNAACGAAAGAGGTGCTTGCACCTNTGGCGTCGAGCGGCGGACGGGTGAGTAATGCTTGGGAATATGCCTTATGGTGGGGGACAACAGTTGGAAACGACTGCTAATACCGCATGATGTCTACGGACCAAAGTGGGGGACCTTCGGGCCTCACGCCATAAGATTAGCCCAAGTGGGATTAGCTAGTTGGTGAGGTAATGGCTCACCAAGGCGACGATCCCTAGCTGGTTTGAGAGGATGATCAGCCACACTGGGACTGAGACACGGCCCANACTCNTACGGGAGGCAGCAGTGGGGAATATTGCACAATGGGCGCAAGCCTGATGCAGCCATGCCGCGTGTGTGAAGAAGGCCTTCGGGTTGTAAAGCACTTTCAGTAAGGAGGAAAGGTTAAGTGTTAATAGCACTTAGCTGTGACGTTACTTACAGAAGAAGCACCGGCTAACTCCGTGCCAGCAGCCGCGGTAATACGGAGGGTGCGAGCGTTAATCGGAATTACTGGGCGTAAAGCGTACGCAGGCGGTTTGTTAAGCGAGATGTGAAAGCCCCGGGCTCAACCTGGGAACTGCATTTCGAACTGGCAAACTAGAGTGTGATAGAGGGTGGTAGAATTTCAGGTGTAGCGGTGAAATGCGTAGAGATCTGAAGGAATACCGATGGCGAAGGCAGCCACCTGGGTCAACACTGACGCTCATGTACGAAAGCGTGGGGAGCAAACAGGATTAGATACCCTGGTAGTCCACGCCGTAAACGATGTCTACTAGAAGCTCGGGTCTTCGGACTTGTTTTTCAAAGCTAACGCATTAAGTAGACCGCCTGGGGAGTACGGCCGCAAGGTTAAAACTCAAATGAATTGACGGGGGCCCGCACAAGCGGTGGAGCATGTGGTTTAATTCGATGCAACGCGAAGAACCTTACCTACACTTGACATACAGAGAACTTACCAGAGATGGTTTGGTGCCTTCGGGAACTCTGATACAGGTGCTGCATGGCTGTCGTCAGCTCGTGTTGKRAGATGTTGGGTTAAGTCCCGCAACGAGCGCAMCCCCTATCCTTAGTTGCCAGCGATTCGGTCGGGAACTCTAAGGAGACTGCCGGTGATAAACCGGAGGAAGGTGGGGACGACGTCAAGTCATCATGGCCCTTACGTGTAGGGCTACACACGTGCTACAATGGCGCATACAGAGTGCTGCGAACCTGCGAGGGTAAGCGAATCACTTAAAGTGCGTCGTAGTCCGGATTGGAGTCTGCAACTCGACTCCATGAAGTCGGAATCGCTAGTAATCGCGTATCAGAATGACGCGGTGAATACGTTCCCGGGCCTTGTACACACCGCCCGTCACACCATGGGAGTGGGTTGCTCCAGAAGTGGATAGTCTNAACCTNCGGAGGAC
>MS970
GGCGACGCAGGCTAACACATGCAGTCGTAAACAAGGTAACATTTATTTCTTGCTAGAAGATGAGGGGTGGCGGACGGGGTAGTGATTGTTGAACATGTTGTCTTTTGCGAGGATAATAGTTGTAAAAAACGACTAATAATACATCATATTGTCTTCCCACCAAACGCTTCTTCGCCTCCGCCGAAAAAAGACCCCCAGGGAATATTAGCTAGTTGAGAAGACAACGTTATTACGGCGACGACCTTTTCTTGTTGTGAGAAGAAGAACACCCACCCTGCGGCTGCTGCACCACCAACAAACATAAGAAAGGCAGCAGTAGTGAATATTGCACAATGAGGGAAACCCTGATGCAGCCATGCCGCGTGTGTGAAGAAGGCCTTCGGGKTGTAAAGCACTTTCAGTTGTGAGGAAAAGTTAGTAGTTAATACCTGCTAGCCGTGACGTTAACAACAGAAGAAGCACCGGCTAACTCCGTGCCAGCAGCCGCKGTAATACGGAGGGTGCGAGCGTTAATCGGAATTACTGGGCGTAAAGCGCACGCAGGCGGTTTGTTAAGCTAGATGTGAAAGCCCCGSGCTCAACCTGGGATGGTCATTTAGAACTGGCAGACTAGAGTCTTGGAGAGSGGAGTGGAATTCCAGGTGTAGCGGTGAAATGCGTAGATATCTGGAGGAACATCAGTGGCGAAGRCGACTCCCTGGCCARAGACTGACGCTCATGTGCGAAAGTGTGGGTAGCGAACAGGATTAGATACYCTGGTAGTCCACACCGTAAACGCTGTCTACTAGCTGTGTGTGTCTTTWAGACGKGCGTMGCGAAGCTAAMGCGCTAAGTAGACCGCCTGGGGAGTACGGCCGCAAGGTTAAAACTCAAATKAATTGACGGGGGCCCGCACAAGCGGTGGAGCATGTGGTTTAATTCGATGCAACGCGAARRACCTTACCTACRCTTGACRTGCTGAGAAGKTACTAGAGATAGTTTCGTGCCTTCGGGAACWCAGACACAGGTGCTGCATGGCTKTCSWCARCTCKTGTCGTGAGATGWTRGGTTAAGWCCCGCAACGRGCGCMACCCTTGTCCTTAGTTGCCAGCCTTAAGTTGGGCACTCTAAGGAGACTGCCGGTGACAAACCGGAGGAAGGTGGGGACGACGTCAAGTCATCATGGCCCTTACGTGTAGGGCTACACACGTGCTACAATGGCATTTACAGAGGGAAGCGAGACAGTGATGTGGAGCGGACCCCTTAAAGAATGTCGTAGTCCGGATTGGAGTCTGCAACTCGACTCCATGAAGTCGGAATCGCTAGTAATCGCAGGTCAGAATACTGNNGTGAATACGTTCCCGGGCCTTGTACACACCGCCCGTCACNCCATGNGAGTGGGATGCAAAAGAAGTT
>MS974
CCNNGTGCTCAACCTGGGAACTGCATCTCGAACTGGCNAACCTANAGTGTNATAGNNGGNNNNAGAATNTCAGGTGTAGCGGTGAAATGCGTAGAGATCTGAAGGAATACCGATGGCGAAGGCAGCCACCTGGGTCAACACTGACGCTCATGTACGAAAGCGTGGGGAGCAAACAGGATTAGATACCCTGGTAGNNCACGCCGTAAACGATGTCTACTAGAAGCTCGGAGCCTCGGCTCTGTTTTTCAAAGNCTAACRCATKMAGTMGACCGCCTGGGKAGTACRGMCRSWAGSTTRMWACTYWRMTGACGAKYGRCGGACGGGYSMGYACAWGCKKKGGARCATGTSSTTKARKTSGRKGACAACRSKWRGAAMCTKACTGCTAAYACTYGACATAMWGWSWACKKACCARAGRKGGYTTSGTGCCTTCKSGAACTCTGWTASAKGTGSYSCATRGCTGKSRTYAGCTCGWGTTGTGWGATGTTGGGTWAWGKCCCKCAMCRAGCGCAACCCCKATCCYTAGYTGSTWKSAGRKRATGMTSAGCCACACTGGGACTRAGGASACKGCCSRTRMTCMWACSGGAGGMAGCAGTGGGGAMKACKTSMAGTCATCATGGGCSCWWRCSTGTAGGGCTACACACGTGCTACAATGGCGCATACAGAGTGCTGCGAACTCGCGAGAGTAAGCGAATCACTTAAAGTGCGTCGTAGTCCGGATTGGAGTCTGCAACTCGACTCCATGAAGTCGGAATCGCTAGTAATCGCATATCAGAATGATGCGGTGAATACGTTCCCGGGCCTTGTACACACCGCCCGTCACACCATGGGAGTGGGTTCTCCAGAAGTAGATAGTCTAACCTCGGAGGACG
>MS1000
ANGCAGTCGACGGTACATTATNGTNGCTTGCTATANGATGACGAGTGGCGGACGGGTGAGTAATGCTTGGGAACTTGCCTTTGCGAGGGGGATAACAGTTGGAAACGACTGCTAATACCGCATAATGTCTTCGGACCAAACGGGGCTTCGGCTCCGGCGCAAAGAGAGGCCCAAGTGAGATTAGCTAGTTGGTAAGGTAACGGCTTACCAAGGCGACGATCTCTAGCTGTTCTGAGAGGAAGATCAGCCACACTGGGACTGAGACACGGCCCAGACTCCTACGGGAGGCAGCAGTGGGGAATATTGCACAATGGGGGAAACCCTGATGCAGCCATGCCGCGTGTGTGAAGAAGGCCTTCGGGTTGTAAAGCACTTTCAGTTGTGAGGAAAAGTTAGTAGTTAATACCTGCTAGCCGTGACGTTAACAACAGAAGAAGCACCGGCTAACTCCGTGCCAGCAGCCGCGGTAATACGGAGGGTGCGAGCGTTAATCGGAATTACTGGGCGTAAAGCGCACGCAGGCGGTTTGTTAAGCTAGATGTGAAAGCCCCGGGCTCAACCTGGGATGGTCATTTAGAACTGGCAGACTAGAGTCTTGGAGAGGGGAGTGGAATTCCAGGTGTAGCGGTGAAATGCGTAGATATCTGGAGGAACATCAGTGGCGAAGGCGACTCCCTGGCCAAAGACTGACGCTCATGTGCGAAAGTGTGGGTAGCGAACAGGATTAGATACCCTGGTAGTCCACACCGTAAACGCTGTCTACTAGCTGTGTGTGCCTTTAAGACGTGCGTAGCGAAGCTAACGCGCTAAGTAGACCGCCTGGGGAGTACGGCCGCAAGGTTAAAACTCAAATGAATTGACGGGGGCCCGCACAAGCGGTGGAGCATGTGGTTTAATTCGATGCAACGCGAAGAACCTTACCTACACTTGACATGCNTGAGAAGTTACTAGAGATAGTTTCGTGCCTTCGGGAACTCAGACACAGGTGCTGCATGGCTGTCGTCAGCTCGTGTCGTGAGATGTTGGGTTAAGTCCCGCAACGAGCGCAACCCTTGTCCTTAGTTGCCAGCCTTAAGTTGGGCACTCTAAGGAGACTGCCGGTGACAAACCGGAGGAAGGTGGGGACGACGTCAAGTCATCATGGCCCTTACGTGTAGGGCTACACACGTGCTACAATGGCATTTACAGAGGGAAGCGAGACAGTGATGTGGAGCGGACCCCTTAAAGAATGTCGTAGTCCGGATTGGAGTCTGCAACTCGACTCCATGAAGTCGGAATCGCTAGTAATCGCAGGTCAGAATACTGCGGTGAATACGTTCCCGGGCCTTGTACACACCGCCCGTCACACCATGGGAGTGGGATGCAAAAGAAGTAGTTAGTCTAAACCTTCGGAGGACGATACC
>MS1004
AAGAAGGCCTTCGGNTTNTAAAGCACTTNCAGTCGTGAGGAAGGTNGTNNNGTTAATAGCNNNNTNNTTTGACGTTAGCGACAGAAGAAGCACCGGCTAACTCCGTGCCAGCAGCCGCGGTAATACGGAGGGTGCGAGCGTTAATCGGAATTACTGGGCGTAAAGNGCATGCAGGTGGTNTGTTAAGTCAGATGTGAAAGCCCGGGGCTCAACCTCGGAATAGCATTTGAAACTGGCAGACTAGAGTACTGTAGAGGGGGGTAGAATNTCAGGTGTAGCGGTGAAATGCGTAGAGATCTGAAGGAATACCGGTGGCGAAGGCGGCCCCCTGGACAGATACTGACACTCAGATGCGAAAGCGTRGGSAGCAAWCWGGATTAGMTACCSKGGYASYSCACKYCGTWAACGATGTMYMCTTGGAGGYTGTSKCMWWGASCYRTGRYYTTCGRAGCTAACGCGYTARGYAGASCGCSTGGRGRGWATCGSYCKCAGAGAWTAWWASYSAMATGMMTTSWCGGGGRSSCRCACCAMRCKKTGSMRCACYGACTGGYYTACATCACCYCSACTGCAWYGCSMAGWACCTKRSSKACTCTTGACACTCCAGAGAMSKTKCGCASACCTKATSGATTGGTSMCWTCRKSRMCTSTRWGRCAGGTGMTKCATGGCCCTRWCGTSAGCTCGYRTTRYSMAWWGTTSGGTTARRTMCYKCAACGAKCKCAMCCCTWRKCCKWSTATTSCCAKCGMRTARTGTCKKGAACTCSAGGTTSAGACTGCCGSTSAYWAMYCGSAGGMAGSTGGGSACGACGTCRMGTCATCATKRCTCCYTACGAGTMGRGYKACACWCSTGSTWCAATAKRYGCAYAMWGWGSGCAAASSCCRACKYGMGMCAKKGMGCGCWATGYCSARAARGACTKCTGATCGTAAKTCMSKATCWGRCAGTSWGYAATGYTCSACTTCTCAWKAASTGCRSAATCGCTAGACATWATCGWSGATCAGAATGCCACGGTAKAACTMCGTKCCAAAMGCSGMCTWKTACTWMASYGCCACCGWMAMWCCATRRKASTGGGCWGCAAAAGAAGTANATNTG
>MS1008
GCACGACGGAGTCGGCAGCGACGTGGAGGAGATGCTGTGTTGGAACCTTGTCTGCTCTTTGTGCCGCAGTGGATGAACTAAGCTATGTGTAGAACAAGACGTAGCATACATAAACAGCCAGCAAGTAGTTCGTTCCTTGCACGCACTAAACACCGCCCTGCCGTCCGTCCTCGCGTCCCACAGAAGAAAGAGCCCCCCGGAGAATTACTCTGCTATGTGTAATGAAGAACAGGCGTTACCACTGGCGAACGACTCTCTTCGTTGTTTGTTGAGAGGAAGAACACCACACACCTCCTATCCTCAGCCCCCTCACACAAAAAATATAAGACCAAACCAGGCTGTGCAACAATCATTCCTTCATTAGAGAAGACTTTCCTGATGCCTTCCTCCTCCGCCGGACAAGAAGAWGCGCCTTCTKGGTGAGAAAAGAACYYTYAGWTSTGARKAACACAGYTAGYAGTTAAYACTCYGCKAGCMGTGASGWTRWCAGACASMAGAAGCMCTMKRCTAWCTNCKTGCYAGCAGMCKCRGTRRNGCRGAGKGTGSGACGGCGCTTMWKGCRGAAYYRMTGGGSRTMAMRCSYWCSCMGSCKGTTTGKTMAKCYAGMTRTSMAAGCCCYGGKSTMAWCCTGGGATGGTCWYWYAGAWCTGGCMKACTAGMGTCTKGGMGAGGGGASTSSAWTTSSAGGTGYASCKGTGARMTGCGYAKATAYCTKGASGRAYRTCAGTGGCGAWGGCGMCTCATCCTGGCCAAAGACTSAMGCTCMTGWGMGAAAGTSTSGGTMGCGAACAGGAWTASATWYYCTGGWAGTMCACACCGTAAACGCYGTCWACTAGCTGWKYGKGWCTTTAMGACGWGCGYWSCSAWKCYWACGCRCTMAGTAGACCGCCTGGSSMGTAMRGCCGACWASRKTAWAAMTCAAAYGAATTKAYGSSGGCCCSCAMMAGCGGTGGAGCMTGTKGWYTAAKTMGATGCRAMGYGAWRAWCCTYACCTACRYKTGACAWGCTGRGAARWYACYAGAGAKAGYYTCGTGCCYTCRGKAACTCAGACAMAGRTGYTGCATGGYTKTCGTCAGCWCRTKTYGYGAGATGTTGRGKTAAGTCCCGCAACGASCSCAMSCCYTSTCCYTACSTTKYCAGCTTCTTAWGTTGGGCACTCTAAGGAGACTGCCGGTGACAAACCGGAGGAAGGTGGGGACGACGTCAAGTCATCATGGCCCTTACGTGTAGGGCTACACACGTGCTACAATGGCATTTACAGAGGGAAGCGAGACAGTGATGTGGAGCGGACCCCTTAAAGAATGTCGTAGTCCGGATTGGAGTCTGCAACTCGACTCCATGAAGTCGGAATCGCTAGTAATCGCAGGTCAGAATACTGCGGTGAATACGTTCCCGGGCCTTGTACACACCGCCCGTCACACCATGGGAGTGGGATGCAAAAGAAGTANANT
