# Supplementary material for: Bioprospecting for Exopolysaccharides from Deep-Sea Hydrothermal Vent Bacteria: Relationship between Bacterial Diversity and Chemical Diversity
Source: Microorganisms. 2017 Sep 20;5(3):63. doi: 10.3390/microorganisms5030063 (PMC5620654; doi:10.3390/microorganisms5030063)
Supplement: Supplementary file 1 [file microorganisms-05-00063-s001.zip › Table S1.xlsx]

## Sheet: Feuil1
Strain	Cruise	Cruise site	Cruise year	EPS production	Phylogeny
ST714	Starmer	Southwestern Pacific Ocean (North Fidji Basin)	1989	No	Alteromonas sp.
ST717	Starmer	Southwestern Pacific Ocean (North Fidji Basin)	1989	Yes	Alteromonas sp.
BI725	Biolau	Southwestern Pacific Ocean (Lau Basin)	1989	Yes	Alteromonas sp.
BI730	Biolau	Southwestern Pacific Ocean (Lau Basin)	1989	Low amount	Psychrobacter sp.
BI731	Biolau	Southwestern Pacific Ocean (Lau Basin)	1989	Yes	Pseudoalteromonas sp.
BI732	Biolau	Southwestern Pacific Ocean (Lau Basin)	1989	LMW	Staphylococcus sp.
BI738	Biolau	Southwestern Pacific Ocean (Lau Basin)	1989	Low amount	Pseudoalteromonas sp.
BI745	Biolau	Southwestern Pacific Ocean (Lau Basin)	1989	Low amount	Pseudoalteromonas sp.
BI746	Biolau	Southwestern Pacific Ocean (Lau Basin)	1989	LMW	Enterobacter sp.
HY750	Hydronaut	East Pacific Ridge (EPR 13°N)	1987	No	Alteromonas sp.
HY751	Hydronaut	East Pacific Ridge (EPR 13°N)	1987	No	Alteromonas sp.
HY752	Hydronaut	East Pacific Ridge (EPR 13°N)	1987	Yes	Alteromonas sp.
HY753	Hydronaut	East Pacific Ridge (EPR 13°N)	1987	No	Alteromonas sp.
HY754	Hydronaut	East Pacific Ridge (EPR 13°N)	1987	Low amount	Alteromonas sp.
HY755	Hydronaut	East Pacific Ridge (EPR 13°N)	1987	Yes	Alteromonas sp.
HY756	Hydronaut	East Pacific Ridge (EPR 13°N)	1987	No	Alteromonas sp.
HY757	Hydronaut	East Pacific Ridge (EPR 13°N)	1987	Low amount	Alteromonas sp.
HY758	Hydronaut	East Pacific Ridge (EPR 13°N)	1987	Low amount	Alteromonas sp.
HY759	Hydronaut	East Pacific Ridge (EPR 13°N)	1987	Yes	Alteromonas sp.
HY760	Hydronaut	East Pacific Ridge (EPR 13°N)	1987	Low amount	Alteromonas sp.
HY761	Hydronaut	East Pacific Ridge (EPR 13°N)	1987	Yes	Alteromonas sp.
HY762	Hydronaut	East Pacific Ridge (EPR 13°N)	1987	No	Alteromonas sp.
HY763	Hydronaut	East Pacific Ridge (EPR 13°N)	1987	Low amount	Alteromonas sp.
HY764	Hydronaut	East Pacific Ridge (EPR 13°N)	1987	Yes	Alteromonas sp.
HY765	Hydronaut	East Pacific Ridge (EPR 13°N)	1987	Yes	Alteromonas sp.
HY766	Hydronaut	East Pacific Ridge (EPR 13°N)	1987	Yes	Alteromonas sp.
GY768	Guaymas	East Pacific Ridge (Guaymas Basin)	1991	Yes	Alteromonas sp.
GY769	Guaymas	East Pacific Ridge (Guaymas Basin)	1991	No	Alteromonas sp.
GY786	Guaymas	East Pacific Ridge (Guaymas Basin)	1991	No	Enterobacter / Leclercia
GY787	Guaymas	East Pacific Ridge (Guaymas Basin)	1991	LMW	Pseudoalteromonas sp.
GY788	Guaymas	East Pacific Ridge (Guaymas Basin)	1991	Yes	Alteromonas sp.
GY791	Guaymas	East Pacific Ridge (Guaymas Basin)	1991	Yes	Pseudoalteromonas sp.
GY797	Guaymas	East Pacific Ridge (Guaymas Basin)	1991	Yes	Pseudoalteromonas sp.
HE799	Hero	East Pacific Ridge (EPR 9°N, 13°N)	1991	Yes	Vibrio sp.
HE801	Hero	East Pacific Ridge (EPR 9°N, 13°N)	1991	Yes	Vibrio sp.
MA883	Marvel	Mid Atlantic Ridge (Snake Pit or Tag)	1993	Low amount	Pseudoalteromonas sp.
MA885	Marvel	Mid Atlantic Ridge (Snake Pit or Tag)	1993	No	Shewanella sp.
MA886	Marvel	Mid Atlantic Ridge (Snake Pit or Tag)	1993	Yes	Alteromonas sp.
MA889	Marvel	Mid Atlantic Ridge (Snake Pit or Tag)	1993	Yes	Vibrio sp.
MA893	Marvel	Mid Atlantic Ridge (Snake Pit or Tag)	1993	Yes	Vibrio sp.
MA895	Marvel	Mid Atlantic Ridge (Snake Pit or Tag)	1993	No	Pseudoalteromonas sp.
MA896B	Marvel	Mid Atlantic Ridge (Snake Pit or Tag)	1993	Yes	Alteromonas sp.
MA896C	Marvel	Mid Atlantic Ridge (Snake Pit or Tag)	1993	No	Tenacibaculum sp.
MA907C	Marvel	Mid Atlantic Ridge (Snake Pit)	1995	Yes	Pseudoalteromonas sp.
MS915	Microsmoke	Mid Atlantic Ridge (Snake Pit)	1995	Low amount	Pseudoalteromonas sp.
MS919	Microsmoke	Mid Atlantic Ridge (Snake Pit)	1995	Yes	Pseudoalteromonas sp.
MS970	Microsmoke	Mid Atlantic Ridge (Snake Pit)	1995	Yes	Alteromonas sp.
MS974	Microsmoke	Mid Atlantic Ridge (Snake Pit)	1995	LMW	Pseudoalteromonas sp.
MS1000	Microsmoke	Mid Atlantic Ridge (Snake Pit)	1995	Yes	Alteromonas sp.
MS1004	Microsmoke	Mid Atlantic Ridge (Snake Pit)	1995	Yes	Vibrio sp.
MS1008	Microsmoke	Mid Atlantic Ridge (Snake Pit)	1995	Low amount	Alteromonas sp.
